# Supplementary material for: Rectifying disorder of extracellular matrix to suppress urethral stricture by protein nanofilm-controlled drug delivery from urinary catheter
Source: Nat Commun. 2023 May 17;14:2816. doi: 10.1038/s41467-023-38282-2 (PMC10192346; doi:10.1038/s41467-023-38282-2)
Supplement: Supplementary file 4 — Source Data [file 41467_2023_38282_MOESM4_ESM.xlsx]

## Sheet: Figure 2
Figure 1
b			c			d							e				g			h											i												ｊ
Sample	Diameter (nm)		Pore diameter	dV/dlog(D)		Wavelength (nm)	Native BSA	Wavelength (nm)	Native BSA+SA	Wavelength (nm)	Hybrid nanofilm		Time (min)	BSA+SA+TCEP	SA+TCEP		SA/BSA	Encapsulation density (μg/cm2)		Binding energy (eV)	CPS
1	15.62		nm	cm3/g		190	35.7854	190	28.0982	190	11.0084		0	431.5	642		0.05	1.86658		298.99	2160	2160	2160	2160	2160	2160	2160	2160	2160		Substrate	Bare					Hybrid nanofilm						Treatment	Thickness (nm)
2	16.75		1.48329	0		191	36.5849	191	28.7565	191	12.5274		5	682	647.667			1.97722		298.94	2165	2165	2165	2165	2165	2165	2165	2165	2165		PEEK	44	45.8	48.1	49.8	50.5	83.3	84.1	85.2	88.5	80.9		Untreated	52.98	48.013	46.358
3	14.18		1.59052	0		192	36.5851	192	28.8609	192	12.7529		10	784.5	638.667			1.93054		298.89	2215	2215	2215	2215	2215	2215	2215	2215	2215		SR	111.8	111.5	110.7	109.4	109.9	85.9	80.1	81.8	84.2	85.9		Ethanol	44.702	48.013	51.325
4	16.82		1.71561	0.0016		193	35.6928	193	28.2742	193	12.3329		15	900.5	630.667			2.05328		298.84	2280	2280	2280	2280	2280	2280	2280	2280	2280		PVC	73.4	72	75.6	77.8	76.9	77.8	78.2	81.5	81.3	77.3		DMSO	44.554	42.904	53.218
5	14.11		1.85858	0.0014		194	34.0662	194	26.9898	194	12.7834		20	1060.5	613.667		0.1	2.87961		298.79	2375	2375	2375	2375	2375	2375	2375	2375	2375		PC	82.7	84.4	82.8	82.5	82.2	80.5	81.1	80.2	79.2	79.6		Ultrasound	46.512	49.834	48.588
6	16.3		2.00155	0.00198		195	31.6916	195	24.8597	195	13.1241		25	1202.5	606			3.17004		298.74	2260	2260	2260	2260	2260	2260	2260	2260	2260		PET	88.3	92.1	92	89.2	89.3	84.9	85.4	85	84.7	85.4		3M adhesive tape peeling	51.771	50.103	53.478
7	13.1		2.16239	0.00294		196	28.4751	196	21.9444	196	12.0283		30	1353	609			2.91246		298.69	2160	2160	2160	2160	2160	2160	2160	2160	2160		Si	39.8	40.1	33.9	33.3	33.9	84.5	80.6	76.2	79.4	79.9		Autoclaving	54.636	56.291	56.316
8	12.4		2.3411	0		197	24.2458	197	18.3614	197	10.7437		35	1481	609			2.91246		298.64	2125	2125	2125	2125	2125	2125	2125	2125	2125		Al2O3	73.9	72.1	73.3	74.3	73	93.9	92.6	94	91.6	93.5		2% Tween80	46.205	46.205	47.855
9	16.25		2.5198	0		198	19.2119	198	14.2131	198	9.78255		40	1622	602		0.15	3.58666		298.59	2305	2305	2305	2305	2305	2305	2305	2305	2305		Ti	71.6	70.1	72.9	74.7	70.2	89.3	89.4	83.5	80	80.9		0.5% Brij-PBS	57.947	48.013	52.98
10	13.56		2.73426	0		199	13.5981	199	9.61322	199	7.40963		45	1731.5	601			3.35501		298.54	2080	2080	2080	2080	2080	2080	2080	2080	2080		SLL	98.7	97.6	97	99.9	100.3	87.8	88.9	90.4	84.7	86.1		Artificial urine	52.9	52.3	50.5
11	15.07		2.94871	0		200	8.02968	200	5.04698	200	5.60785		50	1805	603.333			3.7751		298.49	2170	2170	2170	2170	2170	2170	2170	2170	2170
12	13.7		3.18103	0		201	2.79848	201	0.62161	201	3.52604		55	1875	599.667			3.38786		298.44	2215	2215	2215	2215	2215	2215	2215	2215	2215
13	10.04		3.43122	0		202	-1.94078	202	-3.29416	202	1.10951		60	1969.5	592.667		0.2	3.85807		298.39	2270	2270	2270	2270	2270	2270	2270	2270	2270
14	14.21		3.69929	0		203	-6.08688	203	-6.68565	203	-0.07007		65	2033.5	587			3.75954		298.34	2095	2095	2095	2095	2095	2095	2095	2095	2095
15	11.56		4.00309	0		204	-9.6132	204	-9.63979	204	-2.30702		70	2072	596.333			3.94797		298.29	2140	2140	2140	2140	2140	2140	2140	2140	2140
16	11.15		4.32477	0		205	-12.4936	205	-12.1143	205	-3.86723		75	2119.5	594			3.58321		298.24	2070	2070	2070	2070	2070	2070	2070	2070	2070
17	13.21		4.66432	0		206	-14.8532	206	-14.0714	206	-5.4267		80	2164.5	587.667		0.25	3.65236		298.19	2270	2270	2270	2270	2270	2270	2270	2270	2270
18	12.69		5.03961	0		207	-16.4812	207	-15.5004	207	-6.6748		85	2160	597			3.74571		298.14	2075	2075	2075	2075	2075	2075	2075	2075	2075
19	11.05					208	-17.4623	208	-16.2921	208	-7.46299		90	2183	585			4.00675		298.09	2090	2090	2090	2090	2090	2090	2090	2090	2090
20	15.89					209	-17.7853	209	-16.6031	209	-8.03074		95	2222.5	590.667			3.82869		298.04	2110	2110	2110	2110	2110	2110	2110	2110	2110
21	12.96					210	-17.6178	210	-16.4292	210	-8.31965		100	2289	597					297.99	2120	2120	2120	2120	2120	2120	2120	2120	2120
22	12.68					211	-17.2079	211	-15.9844	211	-8.25886		105	2332	591					297.94	2115	2115	2115	2115	2115	2115	2115	2115	2115
23	15.75					212	-16.8388	212	-15.5629	212	-8.46322		110	2293.5	596					297.89	2210	2210	2210	2210	2210	2210	2210	2210	2210
24	12.86					213	-16.4348	213	-15.3122	213	-8.5831		115	2363.5	585.667					297.84	2215	2215	2215	2215	2215	2215	2215	2215	2215
25	12.22					214	-16.2381	214	-15.1116	214	-8.60555		120	2363	597					297.79	2095	2095	2095	2095	2095	2095	2095	2095	2095
26	12.27					215	-16.1567	215	-15.1202	215	-8.83983		125	2383	592					297.74	2095	2095	2095	2095	2095	2095	2095	2095	2095
27	10.84					216	-16.1255	216	-15.0379	216	-9.03685		130	2406.5	585.667					297.69	2210	2210	2210	2210	2210	2210	2210	2210	2210
28	13.19					217	-16.2014	217	-14.9578	217	-8.53806		135	2408.5	589.667					297.64	1970	1970	1970	1970	1970	1970	1970	1970	1970
29	13.82					218	-16.2717	218	-14.8809	218	-9.0016		140	2407	594.667					297.59	1980	1980	1980	1980	1980	1980	1980	1980	1980
30	12.4					219	-16.2393	219	-14.9276	219	-8.98741		145	2453.5	586.667					297.54	2025	2025	2025	2025	2025	2025	2025	2025	2025
31	14.08					220	-16.259	220	-14.8802	220	-8.87012		150	2446.5	598					297.49	2075	2075	2075	2075	2075	2075	2075	2075	2075
32	14.26					221	-16.3128	221	-14.8766	221	-9.10618		155	2475	584.333					297.44	2000	2000	2000	2000	2000	2000	2000	2000	2000
33	11.15					222	-16.2902	222	-14.7941	222	-8.88798		160	2504.5	581					297.39	2070	2070	2070	2070	2070	2070	2070	2070	2070
34	13.2					223	-16.102	223	-14.5911	223	-8.84755		165	2508	598					297.34	2020	2020	2020	2020	2020	2020	2020	2020	2020
35	15.47					224	-15.7184	224	-14.2625	224	-8.94137		170	2520	602.667					297.29	1935	1935	1935	1935	1935	1935	1935	1935	1935
36	11.02					225	-15.1068	225	-13.8525	225	-8.41065		175	2525.5	592.333					297.24	1940	1940	1940	1940	1940	1940	1940	1940	1940
37	12.62					226	-14.3605	226	-13.2067	226	-8.27622		180	2522.5	591					297.19	2015	2015	2015	2015	2015	2015	2015	2015	2015
38	11.53					227	-13.5755	227	-12.4488	227	-8.03154		185	2501	593.333					297.14	1890	1890	1890	1890	1890	1890	1890	1890	1890
39	9.89					228	-12.7093	228	-11.6437	228	-7.58105		190	2540	591					297.09	1950	1950	1950	1950	1950	1950	1950	1950	1950
40	11.7					229	-11.6718	229	-10.6675	229	-7.18564		195	2548	593.333					297.04	1855	1855	1855	1855	1855	1855	1855	1855	1855
41	13.99					230	-10.4409	230	-9.75311	230	-6.57365		200	2559.5	596.667					296.99	1980	1980	1980	1980	1980	1980	1980	1980	1980
42	15.41					231	-9.18546	231	-8.77965	231	-6.25931		205	2556	596.667					296.94	2110	2110	2110	2110	2110	2110	2110	2110	2110
43	17.26					232	-7.95066	232	-7.77102	232	-5.68325		210	2565	597					296.89	1990	1990	1990	1990	1990	1990	1990	1990	1990
44	15.78					233	-6.88308	233	-6.79381	233	-4.94917		215	2566	592					296.84	1895	1895	1895	1895	1895	1895	1895	1895	1895
45	13.65					234	-5.89757	234	-5.88295	234	-4.40789		220	2602	585.667					296.79	1900	1900	1900	1900	1900	1900	1900	1900	1900
46	10.05					235	-4.91681	235	-4.93411	235	-4.06842		225	2621	589.667					296.74	2035	2035	2035	2035	2035	2035	2035	2035	2035
47	13.83					236	-3.94575	236	-4.15616	236	-3.61213		230	2564.5	594.667					296.69	1980	1980	1980	1980	1980	1980	1980	1980	1980
48	16.78					237	-3.10141	237	-3.45532	237	-2.77224		235	2607.5	586.667					296.64	1845	1845	1845	1845	1845	1845	1845	1845	1845
49	10.71					238	-2.35523	238	-2.84999	238	-2.28409		240	2599	598					296.59	1690	1690	1690	1690	1690	1690	1690	1690	1690
50	10.9					239	-1.73078	239	-2.22306	239	-2.33388		245	2600	589					296.54	1785	1785	1785	1785	1785	1785	1785	1785	1785
51	15.41					240	-1.19023	240	-1.7225	240	-1.95136		250	2610	605					296.49	1985	1985	1985	1985	1985	1985	1985	1985	1985
52	12.03					241	-0.72188	241	-1.29219	241	-1.52224		255	2611.5	605					296.44	1940	1940	1940	1940	1940	1940	1940	1940	1940
53	14.86					242	-0.33169	242	-0.93825	242	-1.25278		260	2647.5	615					296.39	1785	1785	1785	1785	1785	1785	1785	1785	1785
54	12.27					243	0.0122	243	-0.67078	243	-1.16278		265	2661	622					296.34	1595	1595	1595	1595	1595	1595	1595	1595	1595
55	14.57					244	0.26695	244	-0.45557	244	-0.89006		270	2631	602					296.29	1740	1740	1740	1740	1740	1740	1740	1740	1740
56	12.81					245	0.52971	245	-0.23104	245	-0.81116		275	2660	602					296.24	1805	1805	1805	1805	1805	1805	1805	1805	1805
57	10.31					246	0.72044	246	-0.107	246	-0.53465		280	2668.5	579					296.19	1790	1790	1790	1790	1790	1790	1790	1790	1790
58	9.46					247	0.83297	247	-0.00437	247	-0.53167		285	2649.5	571					296.14	1690	1690	1690	1690	1690	1690	1690	1690	1690
59	13.71					248	0.92056	248	0.06207	248	-0.22267		290	2671.5	595					296.09	1770	1770	1770	1770	1770	1770	1770	1770	1770
60	13.79					249	1.01716	249	0.1562	249	-0.27376		295	2652.5	589					296.04	1920	1920	1920	1920	1920	1920	1920	1920	1920
61	13.66					250	1.06038	250	0.1765	250	-0.1354		300	2709.5	588					295.99	1875	1875	1875	1875	1875	1875	1875	1875	1875
62	12.96					251	1.11278	251	0.21408	251	-0.06964		305	2657	588					295.94	1890	1890	1890	1890	1890	1890	1890	1890	1890
63	13.42					252	1.12264	252	0.18061	252	-0.15812		310	2723.5	583					295.89	1840	1840	1840	1840	1840	1840	1840	1840	1840
64	11.96					253	1.08683	253	0.20329	253	0.23505		315	2701.5	607					295.84	1600	1600	1600	1600	1600	1600	1600	1600	1600
65	10.51					254	1.10356	254	0.21505	254	0.23838		320	2694	596					295.79	1705	1705	1705	1705	1705	1705	1705	1705	1705
66	16.36					255	1.1311	255	0.27974	255	0.36818		325	2717	603					295.74	1585	1585	1585	1585	1585	1585	1585	1585	1585
67	11.86					256	1.14511	256	0.31364	256	0.2347		330	2706	592					295.69	1635	1635	1635	1635	1635	1635	1635	1635	1635
68	13.21					257	1.11772	257	0.38122	257	0.21732		335	2680	590					295.64	1690	1690	1690	1690	1690	1690	1690	1690	1690
69	15.89					258	1.1182	258	0.36233	258	0.20578		340	2664	605					295.59	1690	1690	1690	1690	1690	1690	1690	1690	1690
70	14.55					259	1.1188	259	0.39111	259	0.21531		345	2703	588					295.54	1690	1690	1690	1690	1690	1690	1690	1690	1690
71	11.25					260	1.12843	260	0.37906	260	0.06219		350	2727	600					295.49	1600	1600	1600	1600	1600	1600	1600	1600	1600
72	12.95												355	2715	583					295.44	1580	1580	1580	1580	1580	1580	1580	1580	1580
73	13.65												360	2716	607					295.39	1705	1705	1705	1705	1705	1705	1705	1705	1705
74	16.56												365	2729.5	596					295.34	1610	1610	1610	1610	1610	1610	1610	1610	1610
75	14.98												370	2671.5	603					295.29	1700	1700	1700	1700	1700	1700	1700	1700	1700
76	11.9												375	2701.5	582					295.24	1690	1690	1690	1690	1690	1690	1690	1690	1690
77	16.99												380	2717	601					295.19	1595	1595	1595	1595	1595	1595	1595	1595	1595
78	12.28												385	2740.5	579					295.14	1695	1695	1695	1695	1695	1695	1695	1695	1695
													390	2764	587					295.09	1750	1750	1750	1750	1750	1750	1750	1750	1750
													395	2711	597					295.04	1655	1655	1655	1655	1655	1655	1655	1655	1655
													400	2728.5	595					294.99	1605	1605	1605	1605	1605	1605	1605	1605	1605
													405	2756	590					294.94	1630	1630	1630	1630	1630	1630	1630	1630	1630
													410	2749.5	574					294.89	1600	1600	1600	1600	1600	1600	1600	1600	1600
													415	2715.5	597					294.84	1555	1555	1555	1555	1555	1555	1555	1555	1555
													420	2763	590					294.79	1490	1490	1490	1490	1490	1490	1490	1490	1490
													425	2771	574					294.74	1625	1625	1625	1625	1625	1625	1625	1625	1625
													430	2734.5	597					294.69	1555	1555	1555	1555	1555	1555	1555	1555	1555
													435	2717	597					294.64	1405	1405	1405	1405	1405	1405	1405	1405	1405
													440	2712	599					294.59	1580	1580	1580	1580	1580	1580	1580	1580	1580
													445	2753.5	585					294.54	1390	1390	1390	1390	1390	1390	1390	1390	1390
													450	2748.5	575					294.49	1415	1415	1415	1415	1415	1415	1415	1415	1415
													455	2767.5	616					294.44	1400	1400	1400	1400	1400	1400	1400	1400	1400
													460	2735	621					294.39	1425	1425	1425	1425	1425	1425	1425	1425	1425
													465	2755.5	618					294.34	1470	1470	1470	1470	1470	1470	1470	1470	1470
													470	2774.5	604					294.29	1430	1430	1430	1430	1430	1430	1430	1430	1430
													475	2798	603					294.24	1340	1340	1340	1340	1340	1340	1340	1340	1340
													480	2803	596					294.19	1385	1385	1385	1385	1385	1385	1385	1385	1385
													485	2753	604					294.14	1335	1335	1335	1335	1335	1335	1335	1335	1335
													490	2808	612					294.09	1420	1420	1420	1420	1420	1420	1420	1420	1420
													495	2755	582					294.04	1390	1390	1390	1390	1390	1390	1390	1390	1390
													500	2776.5	598					293.99	1415	1415	1415	1415	1415	1415	1415	1415	1415
													505	2802.5	599					293.94	1405	1405	1405	1405	1405	1405	1405	1405	1405
													510	2759	581					293.89	1450	1450	1450	1450	1450	1450	1450	1450	1450
													515	2752	610					293.84	1450	1450	1450	1450	1450	1450	1450	1450	1450
													520	2802	600					293.79	1320	1320	1320	1320	1320	1320	1320	1320	1320
													525	2808	612					293.74	1350	1350	1350	1350	1350	1350	1350	1350	1350
													530	2758	605					293.69	1290	1290	1290	1290	1290	1290	1290	1290	1290
													535	2824	598					293.64	1335	1335	1335	1335	1335	1335	1335	1335	1335
													540	2757	587					293.59	1355	1355	1355	1355	1355	1355	1355	1355	1355
													545	2794.5	575					293.54	1470	1470	1470	1470	1470	1470	1470	1470	1470
													550	2775	606					293.49	1250	1250	1250	1250	1250	1250	1250	1250	1250
													555	2776	589					293.44	1320	1320	1320	1320	1320	1320	1320	1320	1320
													560	2800	584					293.39	1245	1245	1245	1245	1245	1245	1245	1245	1245
													565	2805	586					293.34	1485	1485	1485	1485	1485	1485	1485	1485	1485
													570	2815.5	604					293.29	1435	1435	1435	1435	1435	1435	1435	1435	1435
													575	2798.5	585					293.24	1315	1315	1315	1315	1315	1315	1315	1315	1315
													580	2818	602					293.19	1240	1240	1240	1240	1240	1240	1240	1240	1240
													585	2792.5	581					293.14	1215	1215	1215	1215	1215	1215	1215	1215	1215
													590	2786	589					293.09	1355	1355	1355	1355	1355	1355	1355	1355	1355
													595	2826	595					293.04	1295	1295	1295	1295	1295	1295	1295	1295	1295
													600	2808.5	609					292.99	1305	1305	1305	1305	1305	1305	1305	1305	1305
													605	2795	599					292.94	1240	1240	1240	1240	1240	1240	1240	1240	1240
													610	2812.5	584					292.89	1380	1380	1380	1380	1380	1380	1380	1380	1380
																				292.84	1290	1290	1290	1290	1290	1290	1290	1290	1290
																				292.79	1235	1235	1235	1235	1235	1235	1235	1235	1235
																				292.74	1205	1205	1205	1205	1205	1205	1205	1205	1205
																				292.69	1200	1200	1200	1200	1200	1200	1200	1200	1200
																				292.64	1265	1265	1265	1265	1265	1265	1265	1265	1265
																				292.59	1285	1285	1285	1285	1285	1285	1285	1285	1285
																				292.54	1200	1200	1200	1200	1200	1200	1200	1200	1200
																				292.49	1320	1320	1320	1320	1320	1320	1320	1320	1320
																				292.44	1310	1310	1310	1310	1310	1310	1310	1310	1310
																				292.39	1240	1240	1240	1240	1240	1240	1240	1240	1240
																				292.34	1500	1500	1500	1500	1500	1500	1500	1500	1500
																				292.29	1450	1450	1450	1450	1450	1450	1450	1450	1450
																				292.24	1280	1280	1280	1280	1280	1280	1280	1280	1280
																				292.19	1280	1280	1280	1280	1280	1280	1280	1280	1280
																				292.14	1250	1250	1250	1250	1250	1250	1250	1250	1250
																				292.09	1395	1395	1395	1395	1395	1395	1395	1395	1395
																				292.04	1405	1405	1405	1405	1405	1405	1405	1405	1405
																				291.99	1290	1290	1290	1290	1290	1290	1290	1290	1290
																				291.94	1270	1270	1270	1270	1270	1270	1270	1270	1270
																				291.89	1220	1220	1220	1220	1220	1220	1220	1220	1220
																				291.84	1285	1285	1285	1285	1285	1285	1285	1285	1285
																				291.79	1375	1375	1375	1375	1375	1375	1375	1375	1375
																				291.74	1270	1270	1270	1270	1270	1270	1270	1270	1270
																				291.69	1280	1280	1280	1280	1280	1280	1280	1280	1280
																				291.64	1330	1330	1330	1330	1330	1330.01	1330	1330	1330.01
																				291.59	1365	1365	1365	1365	1365	1365.01	1365	1365	1365.01
																				291.54	1285	1285	1285	1285	1285	1285.02	1285	1285	1285.02
																				291.49	1405	1405	1405	1405	1405	1405.02	1405	1405	1405.02
																				291.44	1375	1375	1375	1375	1375	1375.03	1375	1375	1375.03
																				291.39	1250	1250	1250	1250	1250	1250.05	1250	1250	1250.05
																				291.34	1195	1195	1195	1195	1195	1195.07	1195	1195	1195.07
																				291.29	1300	1300	1300	1300	1300	1300.1	1300	1300	1300.1
																				291.24	1285	1285	1285	1285	1285	1285.14	1285	1285	1285.14
																				291.19	1310	1310	1310	1310	1310	1310.2	1310	1310	1310.2
																				291.14	1200	1200	1200	1200	1200	1200.28	1200	1200	1200.28
																				291.09	1150	1150	1150	1150	1150	1150.39	1150	1150	1150.39
																				291.04	1170	1170	1170	1170	1170	1170.54	1170	1170	1170.54
																				290.99	1280	1280	1280	1280	1280	1280.75	1280	1280	1280.75
																				290.94	1325	1325	1325	1325	1325	1326.02	1325	1325	1326.03
																				290.89	1255	1255	1255	1255.01	1255	1256.4	1255	1255	1256.4
																				290.84	1280	1280	1280	1280.01	1280	1281.89	1280	1280	1281.9
																				290.79	1115	1115	1115	1115.02	1115	1117.54	1115	1115	1117.56
																				290.74	1250	1189.97	1189.97	1189.99	1189.97	1193.37	1189.97	1189.97	1193.4
																				290.69	1205	1189.96	1189.96	1190	1189.96	1194.48	1189.96	1189.96	1194.51
																				290.64	1040	1189.88	1189.88	1189.93	1189.88	1195.85	1189.88	1189.88	1195.91
																				290.59	1270	1189.83	1189.83	1189.92	1189.83	1197.68	1189.83	1189.83	1197.76
																				290.54	1150	1189.81	1189.81	1189.93	1189.81	1200.03	1189.81	1189.81	1200.15
																				290.49	1100	1189.76	1189.76	1189.94	1189.76	1203.03	1189.76	1189.76	1203.21
																				290.44	995	1189.66	1189.66	1189.92	1189.66	1206.77	1189.66	1189.66	1207.03
																				290.39	1150	1189.64	1189.64	1190.02	1189.64	1211.51	1189.64	1189.64	1211.89
																				290.34	1120	1189.6	1189.6	1190.15	1189.6	1217.48	1189.6	1189.6	1218.03
																				290.29	1130	1189.57	1189.57	1190.36	1189.57	1224.84	1189.57	1189.57	1225.63
																				290.24	1290	1189.51	1189.51	1190.64	1189.51	1233.77	1189.51	1189.51	1234.89
																				290.19	1200	1189.51	1189.51	1191.11	1189.51	1244.85	1189.51	1189.51	1246.45
																				290.14	1210	1189.5	1189.5	1191.75	1189.5	1258.19	1189.5	1189.5	1260.45
																				290.09	1050	1189.42	1189.42	1192.57	1189.42	1274	1189.42	1189.42	1277.15
																				290.04	1200	1189.42	1189.42	1193.81	1189.42	1293.15	1189.42	1189.42	1297.55
																				289.99	1375	1189.32	1189.32	1195.41	1189.32	1315.55	1189.32	1189.32	1321.65
																				289.94	1335	1189.24	1189.24	1197.6	1189.24	1341.66	1189.24	1189.24	1350.02
																				289.89	1400	1189.12	1189.12	1200.55	1189.12	1372.34	1189.12	1189.12	1383.76
																				289.84	1465	1188.97	1188.97	1204.51	1188.97	1407.43	1188.97	1188.97	1422.97
																				289.79	1385	1188.87	1188.87	1209.8	1188.87	1447.35	1188.87	1188.87	1468.28
																				289.74	1560	1188.67	1188.67	1216.72	1188.67	1492.77	1188.67	1188.67	1520.82
																				289.69	1550	1188.47	1188.47	1225.9	1188.47	1543.35	1188.47	1188.47	1580.77
																				289.64	1705	1188.19	1188.19	1237.68	1188.19	1599.1	1188.19	1188.19	1648.59
																				289.59	1750	1187.89	1187.89	1252.92	1187.89	1660.41	1187.89	1187.89	1725.44
																				289.54	2080	1187.4	1187.41	1272.55	1187.4	1726.23	1187.4	1187.4	1811.38
																				289.49	1820	1187.06	1187.06	1297.58	1187.06	1796.47	1187.06	1187.06	1906.99
																				289.44	2035	1186.6	1186.61	1329.01	1186.6	1870.3	1186.6	1186.6	2012.72
																				289.39	2270	1186.02	1186.02	1368.94	1186.02	1946.3	1186.02	1186.02	2129.23
																				289.34	2240	1185.45	1185.45	1418.45	1185.45	2023.46	1185.45	1185.45	2256.47
																				289.29	2375	1184.8	1184.82	1479.24	1184.8	2099.99	1184.8	1184.8	2394.43
																				289.24	2495	1184.09	1184.11	1555.02	1184.09	2174.22	1184.09	1184.09	2545.16
																				289.19	2680	1183.28	1183.31	1646.75	1183.28	2244.21	1183.28	1183.28	2707.71
																				289.14	2740	1182.44	1182.48	1756.93	1182.44	2307.64	1182.44	1182.44	2882.17
																				289.09	3165	1181.37	1181.43	1890.55	1181.37	2362.97	1181.37	1181.37	3072.2
																				289.04	3190	1180.28	1180.37	2049.04	1180.28	2408.27	1180.28	1180.28	3277.11
																				288.99	3535	1179.01	1179.13	2234.84	1179.01	2441.35	1179.01	1179.01	3497.3
																				288.94	3525	1177.74	1177.91	2454.05	1177.74	2462.13	1177.74	1177.74	3738.62
																				288.89	4220	1176.09	1176.34	2707.69	1176.09	2468.77	1176.09	1176.09	4000.61
																				288.84	4380	1174.36	1174.72	2997.67	1174.36	2461.02	1174.36	1174.36	4284.68
																				288.79	4600	1172.51	1173.01	3329.05	1172.51	2440.01	1172.51	1172.51	4597.06
																				288.74	5015	1170.43	1171.14	3702.43	1170.43	2405.48	1170.43	1170.43	4938.2
																				288.69	5425	1168.12	1169.13	4116.65	1168.12	2358.69	1168.12	1168.12	5308.22
																				288.64	5415	1165.83	1167.23	4573.8	1165.83	2302	1165.83	1165.83	5711.38
																				288.59	5965	1163.23	1165.18	5071.64	1163.23	2236.2	1163.23	1163.23	6146.56
																				288.54	6420	1160.38	1163.06	5604.31	1160.38	2163.55	1160.38	1160.38	6610.16
																				288.49	7445	1156.98	1160.68	6167.54	1156.98	2085.94	1156.98	1156.98	7100.19
																				288.44	7870	1153.35	1158.38	6754.29	1153.35	2005.33	1153.35	1153.35	7611.3
																				288.39	8290	1149.49	1156.33	7353.28	1149.49	1923.74	1149.49	1149.49	8134.38
																				288.34	8510	1145.51	1154.74	7953.91	1145.51	1842.79	1145.51	1145.51	8660.44
																				288.29	9045	1141.23	1153.63	8540.9	1141.23	1763.83	1141.23	1141.23	9175.91
																				288.24	9870	1136.51	1153.09	9100.34	1136.51	1687.79	1136.51	1136.51	9668.21
																				288.19	10180	1131.61	1153.58	9618.18	1131.62	1615.59	1131.62	1131.61	10124.1
																				288.14	10550	1126.52	1155.61	10072.2	1126.53	1548.24	1126.52	1126.52	10523
																				288.09	10785	1121.29	1159.41	10453.6	1121.31	1485.92	1121.3	1121.29	10856.4
																				288.04	10545	1116.19	1166.1	10750.9	1116.21	1428.87	1116.2	1116.19	11113.5
																				287.99	11285	1110.69	1175.49	10942.7	1110.72	1377.12	1110.7	1110.69	11274
																				287.94	11580	1105.02	1188.74	11030.8	1105.07	1330.36	1105.04	1105.02	11339.9
																				287.89	11400	1099.45	1207.1	11013.3	1099.53	1288.5	1099.48	1099.45	11310.1
																				287.84	11510	1093.82	1231.12	10881.2	1093.93	1251.59	1093.86	1093.82	11176.4
																				287.79	10920	1088.5	1263.31	10646.4	1088.66	1219.19	1088.56	1088.5	10952.1
																				287.74	10695	1083.31	1303.79	10319	1083.53	1190.7	1083.39	1083.3	10647.2
																				287.69	10400	1078.27	1355.77	9904.14	1078.59	1166.14	1078.38	1078.26	10270
																				287.64	10020	1073.43	1419.99	9419.14	1073.89	1144.78	1073.59	1073.42	9837.71
																				287.59	9020	1069.13	1499.75	8881.53	1069.79	1126.6	1069.36	1069.12	9370.55
																				287.54	8800	1064.96	1597.22	8303.76	1065.88	1111.09	1065.27	1064.94	8883.48
																				287.49	8545	1060.92	1714.01	7702.75	1062.21	1097.65	1061.35	1060.89	8394.44
																				287.44	7885	1057.24	1855.9	7093.95	1059.04	1086.24	1057.83	1057.2	7924.21
																				287.39	7740	1053.64	2022.28	6489.51	1056.14	1076.47	1054.44	1053.58	7484.57
																				287.34	6950	1050.48	2221	5902.44	1053.93	1068.28	1051.55	1050.39	7095.73
																				287.29	6660	1047.48	2451.61	5340.15	1052.2	1061.23	1048.92	1047.36	6764.8
																				287.24	6655	1044.51	2719.43	4809.75	1050.94	1055.06	1046.42	1044.32	6504.48
																				287.19	6420	1041.69	3027.83	4319.2	1050.39	1049.64	1044.19	1041.41	6325.88
																				287.14	6240	1039	3377.55	3868.22	1050.66	1044.87	1042.27	1038.6	6229.57
																				287.09	6275	1036.35	3775.97	3458.35	1051.97	1040.53	1040.59	1035.77	6224.92
																				287.04	6290	1033.76	4218.42	3093.96	1054.48	1036.51	1039.2	1032.92	6311.71
																				286.99	6605	1031.11	4712.98	2769.34	1058.42	1032.58	1038.04	1029.91	6492.95
																				286.94	6840	1028.47	5253.45	2482.88	1064.35	1028.76	1037.25	1026.76	6761.34
																				286.89	7340	1025.77	5841.54	2235.78	1072.41	1024.82	1036.75	1023.35	7120.34
																				286.84	7555	1023.22	6473.55	2021.63	1083.69	1020.89	1036.84	1019.81	7560.76
																				286.79	8185	1020.68	7142.72	1837.11	1098.53	1016.73	1037.46	1015.94	8073.55
																				286.74	8840	1018.3	7845.28	1681.43	1117.57	1012.28	1038.7	1011.7	8655.06
																				286.69	9305	1016.32	8568.64	1549.59	1142.74	1007.63	1040.83	1007.21	9289.68
																				286.64	10125	1014.73	9303.95	1437.98	1174.25	1002.58	1043.96	1002.28	9966.04
																				286.59	10825	1013.96	10036.6	1345.22	1213.79	997.176	1048.23	996.964	10670.2
																				286.54	11250	1014.44	10752.4	1268.03	1263.7	991.566	1053.97	991.416	11387
																				286.49	11840	1016.44	11434	1203.46	1324.61	985.651	1061.54	985.545	12098
																				286.44	12700	1020.62	12067.5	1149.95	1399.44	979.28	1070.79	979.206	12791.5
																				286.39	13300	1027.59	12629.1	1105.62	1490.18	972.59	1082.04	972.539	13444.4
																				286.34	14090	1037.96	13113.2	1068.29	1597.95	965.476	1095.62	965.441	14051.3
																				286.29	14490	1053.52	13491.6	1037.13	1728.06	958.147	1111.67	958.122	14589.5
																				286.24	14855	1075.06	13765.2	1011.05	1880.66	950.619	1130.25	950.602	15059.9
																				286.19	15450	1103.73	13917.2	988.596	2058.32	942.767	1151.49	942.756	15448.3
																				286.14	16115	1142.34	13943.8	969.063	2265.78	934.553	1175.15	934.546	15758
																				286.09	16110	1192.39	13849.5	952.262	2502.4	926.339	1201.33	926.334	15992.5
																				286.04	15730	1256.12	13625.3	937.621	2772.31	918.327	1230.11	918.323	16148.2
																				285.99	16550	1337.66	13293.6	924.106	3076.2	909.867	1260.34	909.864	16252.4
																				285.94	16230	1439.01	12848.2	912.079	3412.89	901.576	1292.02	901.574	16297.9
																				285.89	15585	1563.32	12316.8	901.303	3786.04	893.629	1324.68	893.628	16317.6
																				285.84	15640	1717.47	11706.6	891.202	4190.91	885.649	1357.05	885.649	16320.7
																				285.79	15795	1902.52	11036.9	881.601	4624.57	877.581	1388.15	877.581	16323.4
																				285.74	15640	2122.5	10325.3	872.475	5085.81	869.593	1417.16	869.592	16344.9
																				285.69	16215	2386.77	9586.11	863.335	5565.36	861.289	1442.37	861.288	16398.8
																				285.64	16605	2695.24	8837.06	854.222	6057.44	852.769	1463.14	852.769	16496
																				285.59	15990	3052.61	8092.6	845.6	6553.16	844.578	1479.04	844.578	16644.7
																				285.54	16200	3469.2	7363.95	836.981	7042.2	836.268	1488.26	836.268	16855.5
																				285.49	16610	3942.05	6662.31	828.228	7511.91	827.733	1490.66	827.733	17124.2
																				285.44	17505	4473.62	5995.51	819.051	7950.07	818.708	1485.6	818.708	17449
																				285.39	17575	5072.94	5368.33	809.875	8347.57	809.641	1472.57	809.641	17832.7
																				285.34	17785	5732.41	4789.16	800.614	8684.76	800.455	1452.45	800.455	18257.6
																				285.29	17900	6450.67	4254.18	791.31	8958.04	791.202	1425.66	791.202	18715.1
																				285.24	18700	7228.71	3771.48	781.583	9156.22	781.51	1391.88	781.51	19203.8
																				285.19	19540	8052.76	3333.83	771.408	9266.61	771.36	1352.44	771.36	19691.6
																				285.14	19820	8914.54	2944.1	761.084	9293.89	761.052	1308.62	761.052	20178
																				285.09	20355	9802.84	2598.63	750.47	9229.73	750.449	1261.02	750.449	20640.9
																				285.04	20230	10698.8	2293.78	739.922	9078.17	739.908	1211.3	739.908	21062.4
																				284.99	21340	11584.9	2029.13	728.769	8848.14	728.76	1159.82	728.76	21435.7
																				284.94	21765	12436.4	1796.89	717.383	8538.37	717.377	1107.82	717.377	21727.4
																				284.89	21855	13234.3	1599.03	705.942	8166.52	705.939	1056.42	705.939	21938.5
																				284.84	22220	13956.5	1427.48	694.299	7742.37	694.297	1006.08	694.297	22049.6
																				284.79	22250	14570.7	1281.63	682.634	7274.71	682.632	957.626	682.632	22036.8
																				284.74	21535	15067.4	1157.86	671.349	6780.81	671.348	911.95	671.348	21904
																				284.69	21810	15428.1	1052.35	659.91	6270	659.909	868.646	659.909	21639.4
																				284.64	21540	15626.4	964.099	648.611	5754.68	648.611	828.261	648.611	21227.6
																				284.59	20245	15670.9	889.38	638.006	5244.98	638.006	791.553	638.006	20682.8
																				284.54	19900	15556.1	827.544	627.583	4750.07	627.583	757.759	627.583	20008.7
																				284.49	19430	15273.2	775.115	617.408	4276.42	617.408	726.913	617.408	19199.5
																				284.44	18915	14848.1	731.386	607.507	3828.22	607.507	699.094	607.507	18284.3
																				284.39	17365	14291.3	695.181	598.439	3413.87	598.439	674.436	598.439	17279.4
																				284.34	15920	13613.4	665.16	590.148	3031.67	590.148	652.704	590.148	16192.5
																				284.29	15120	12846.7	640.31	582.285	2683.92	582.285	633.55	582.285	15057.6
																				284.24	13815	12010.2	619.553	575.125	2372.63	575.125	616.805	575.125	13893.8
																				284.19	12950	11124.7	602.453	568.428	2093.69	568.428	602.044	568.428	12717.6
																				284.14	11880	10216.9	588.11	562.307	1848.72	562.307	589.308	562.307	11556.1
																				284.09	10830	9305.09	576.255	556.751	1634.53	556.751	578.278	556.751	10423.9
																				284.04	9690	8409.46	566.462	551.809	1447.63	551.809	568.831	551.809	9336.95
																				283.99	8715	7543.44	558.318	547.391	1288.79	547.391	560.797	547.391	8309.17
																				283.94	7560	6719.51	551.733	543.596	1152.55	543.596	554.082	543.596	7347.09
																				283.89	6675	5950.37	546.266	540.279	1036.93	540.279	548.412	540.279	6461.14
																				283.84	5830	5237.4	541.832	537.416	940.785	537.416	543.696	537.416	5651.46
																				283.79	5040	4585.97	538.199	534.98	859.922	534.98	539.801	534.98	4918.96
																				283.74	4430	4001.02	535.214	532.872	793.253	532.872	536.541	532.872	4267.41
																				283.69	3635	3476.58	532.886	531.193	738.717	531.193	533.971	531.193	3688.57
																				283.64	3315	3012.8	530.901	529.687	693.682	529.687	531.78	529.687	3180.1
																				283.59	2725	2609.43	529.369	528.499	657.711	528.499	530.062	528.499	2741.08
																				283.54	2520	2257.54	528.036	527.421	628.484	527.421	528.582	527.421	2360.38
																				283.49	2030	1955.15	527.045	526.608	605.018	526.608	527.467	526.608	2034.85
																				283.44	1880	1699.09	526.182	525.876	586.609	525.876	526.505	525.876	1760.76
																				283.39	1640	1481.15	525.487	525.273	571.886	525.273	525.731	525.273	1528.43
																				283.34	1350	1298.54	524.975	524.827	560.401	524.827	525.159	524.827	1334.59
																				283.29	1295	1147.6	524.512	524.41	551.457	524.41	524.649	524.41	1174.99
																				283.24	1135	1021.98	524.15	524.079	544.445	524.079	524.25	524.079	1042.58
																				283.19	1165	919.044	523.781	523.733	539.03	523.733	523.854	523.733	934.511
																				283.14	1050	835.881	523.481	523.448	534.861	523.448	523.534	523.448	847.413
																				283.09	860	768.137	523.288	523.266	531.695	523.266	523.326	523.266	776.648
																				283.04	920	713.829	523.066	523.051	529.285	523.051	523.093	523.051	720.12
																				282.99	810	670.891	522.906	522.896	527.458	522.896	522.925	522.896	675.493
																				282.94	740	636.59	522.785	522.778	526.094	522.778	522.798	522.778	639.933
																				282.89	770	609.674	522.649	522.644	525.051	522.644	522.658	522.644	612.1
																				282.84	725	588.811	522.538	522.535	524.263	522.535	522.544	522.535	590.551
																				282.79	805	572.397	522.384	522.382	523.619	522.382	522.388	522.382	573.642
																				282.74	715	559.82	522.279	522.278	523.158	522.278	522.282	522.278	560.706
																				282.69	670	550.265	522.199	522.198	522.817	522.198	522.201	522.198	550.888
																				282.64	640	542.919	522.135	522.134	522.571	522.134	522.136	522.134	543.358
																				282.59	620	537.397	522.081	522.081	522.386	522.081	522.082	522.081	537.704
																				282.54	690	533.232	521.99	521.99	522.201	521.99	521.991	521.99	533.444
																				282.49	575	530.13	521.962	521.962	522.108	521.962	521.962	521.962	530.277
																				282.44	540	527.861	521.952	521.952	522.052	521.952	521.952	521.952	527.962
																				282.39	550	526.194	521.937	521.937	522.005	521.937	521.937	521.937	526.263
																				282.34	590	524.936	521.9	521.9	521.946	521.9	521.9	521.9	524.982
																				282.29	595	524.016	521.86	521.86	521.891	521.86	521.86	521.86	524.047
																				282.24	610	523.337	521.813	521.813	521.833	521.813	521.813	521.813	523.358
																				282.19	575	522.851	521.784	521.784	521.798	521.784	521.784	521.784	522.864
																				282.14	585	522.493	521.75	521.75	521.759	521.75	521.75	521.75	522.502
																				282.09	535	522.259	521.742	521.742	521.748	521.742	521.742	521.742	522.265
																				282.04	510	522.09	521.736	521.736	521.74	521.736	521.736	521.736	522.094
																				281.99	465	521.948	521.705	521.705	521.708	521.705	521.705	521.705	521.95
																				281.94	535	521.863	521.698	521.698	521.7	521.698	521.698	521.698	521.865
																				281.89	525	521.808	521.696	521.696	521.697	521.696	521.696	521.696	521.809
																				281.84	475	521.746	521.671	521.671	521.672	521.671	521.671	521.671	521.747
																				281.79	515	521.718	521.668	521.668	521.668	521.668	521.668	521.668	521.718
																				281.74	520	521.7	521.667	521.667	521.667	521.667	521.667	521.667	521.7
																				281.69	530	530.022	530	530	530	530	530	530	530.022
																				281.64	530	530.014	530	530	530	530	530	530	530.014
																				281.59	445	445.009	445	445	445	445	445	445	445.009
																				281.54	455	455.006	455	455	455	455	455	455	455.006
																				281.49	505	505.004	505	505	505	505	505	505	505.004
																				281.44	535	535.002	535	535	535	535	535	535	535.002
																				281.39	435	435.002	435	435	435	435	435	435	435.002
																				281.34	465	465.001	465	465	465	465	465	465	465.001
																				281.29	475	475.001	475	475	475	475	475	475	475.001
																				281.24	480	480	480	480	480	480	480	480	480
																				281.19	430	430	430	430	430	430	430	430	430
																				281.14	460	460	460	460	460	460	460	460	460
																				281.09	455	455	455	455	455	455	455	455	455
																				281.04	580	580	580	580	580	580	580	580	580
																				280.99	500	500	500	500	500	500	500	500	500
																				280.94	455	455	455	455	455	455	455	455	455
																				280.89	450	450	450	450	450	450	450	450	450
																				280.84	470	470	470	470	470	470	470	470	470
																				280.79	440	440	440	440	440	440	440	440	440
																				280.74	410	410	410	410	410	410	410	410	410
																				280.69	460	460	460	460	460	460	460	460	460
																				280.64	485	485	485	485	485	485	485	485	485
																				280.59	505	505	505	505	505	505	505	505	505
																				280.54	515	515	515	515	515	515	515	515	515
																				280.49	430	430	430	430	430	430	430	430	430
																				280.44	410	410	410	410	410	410	410	410	410
																				280.39	485	485	485	485	485	485	485	485	485
																				280.34	470	470	470	470	470	470	470	470	470
																				280.29	450	450	450	450	450	450	450	450	450
																				280.24	525	525	525	525	525	525	525	525	525
																				280.19	405	405	405	405	405	405	405	405	405
																				280.14	425	425	425	425	425	425	425	425	425
																				280.09	425	425	425	425	425	425	425	425	425
																				280.04	405	405	405	405	405	405	405	405	405
																				279.99	535	535	535	535	535	535	535	535	535
																				279.94	455	455	455	455	455	455	455	455	455
																				279.89	445	445	445	445	445	445	445	445	445
																				279.84	480	480	480	480	480	480	480	480	480
																				279.79	400	400	400	400	400	400	400	400	400
																				279.74	395	395	395	395	395	395	395	395	395
																				279.69	415	415	415	415	415	415	415	415	415
																				279.64	465	465	465	465	465	465	465	465	465
																				279.59	440	440	440	440	440	440	440	440	440
																				279.54	395	395	395	395	395	395	395	395	395
																				279.49	410	410	410	410	410	410	410	410	410
																				279.44	440	440	440	440	440	440	440	440	440
																				279.39	495	495	495	495	495	495	495	495	495
																				279.34	415	415	415	415	415	415	415	415	415
																				279.29	485	485	485	485	485	485	485	485	485
																				279.24	485	485	485	485	485	485	485	485	485
																				279.19	420	420	420	420	420	420	420	420	420
																				279.14	480	480	480	480	480	480	480	480	480
																				279.09	420	420	420	420	420	420	420	420	420
																				279.04	415	415	415	415	415	415	415	415	415
																				278.99	350	350	350	350	350	350	350	350	350

## Sheet: Figure 3
Figure 2
b																																													c
SA								0.05									PTB@SA(0.05)									PTB@SA(0.10)									PTB@SA(0.20)										Native BSA		PTB		PTB@SA(0.10)
Wavenumber (cm-1)	Y Observed	Y Generated	Peak 1 Gauss Amp	Peak 2 Gauss Amp	Peak 3 Gauss Amp	Peak 4 Gauss Amp	Peak 5 Gauss Amp	Wavenumber (cm-1)	Y Observed	Y Generated	Peak 1 Gauss Amp	Peak 2 Gauss Amp	Peak 3 Gauss Amp	Peak 4 Gauss Amp	Peak 5 Gauss Amp	Peak 6 Gauss Amp	Wavenumber (cm-1)	Y Observed	Y Generated	Peak 1 Gauss Amp	Peak 2 Gauss Amp	Peak 3 Gauss Amp	Peak 4 Gauss Amp	Peak 5 Gauss Amp	Peak 6 Gauss Amp	Wavenumber (cm-1)	Y Observed	Y Generated	Peak 1 Gauss Amp	Peak 2 Gauss Amp	Peak 3 Gauss Amp	Peak 4 Gauss Amp	Peak 5 Gauss Amp	Peak 6 Gauss Amp	Wavenumber (cm-1)	Y Observed	Y Generated	Peak 1 Gauss Amp	Peak 2 Gauss Amp	Peak 3 Gauss Amp	Peak 4 Gauss Amp	Peak 5 Gauss Amp	Peak 6 Gauss Amp		ΔF	ΔD	ΔF	ΔD	ΔF
3000.17	-0.000739116	0.000227332	0.000227319	1.26548e-08	5.444e-17	3.05517e-30	1.3219e-33	3001.08	-0.00131	0.00195	0.00195	4.42887e-07	7.26146e-12	8.03004e-15	3.61764e-25	3.72864e-60	3000.06	-0.000123327	0.000542285	0.000542226	3.828e-09	7.80873e-31	1.08928e-255	5.51081e-08	1.70253e-13	3000.06	-0.000105568	0.00064265	0.000641026	1.13811e-11	3.84958e-52	1.62199e-06	1.64642e-09	1.72637e-108	3000.06	-6.1734e-05	0.000352575	0.000352289	8.83323e-12	4.32795e-11	6.84489e-49	2.85711e-07	1.06916e-176		0.0976	0.0116	0.0448	-0.0453	0.0235
3001.6	-0.000729597	0.000244418	0.000244403	1.46746e-08	6.99879e-17	4.49969e-30	1.9191e-33	3003.01	-0.00102	0.00207	0.00207	5.27379e-07	9.44303e-12	1.05244e-14	5.33284e-25	8.56698e-60	3003.66	0.000116998	0.000685679	0.000685582	5.8051e-09	1.93068e-30	1.14405e-252	9.11974e-08	2.66811e-13	3003.66	0.000100941	0.000793477	0.000791176	1.99896e-11	1.94557e-51	2.2991e-06	2.20797e-09	3.91004e-107	3003.66	6.08353e-05	0.000419959	0.000419541	1.51685e-11	6.1173e-11	3.03522e-48	4.17909e-07	1.83895e-174		0.0609	-0.0534	0.0589	0.008	0.0317
3003.03	-0.000660079	0.000262655	0.000262638	1.70047e-08	8.98969e-17	6.61965e-30	2.78347e-33	3004.93	-0.00071578	0.00219	0.00219	6.27142e-07	1.22612e-11	1.37767e-14	7.85016e-25	1.96325e-59	3007.27	0.000433127	0.000857224	0.000857066	8.75523e-09	4.74297e-30	1.15232e-249	1.49308e-07	4.16436e-13	3007.27	0.000327973	0.000969128	0.000965889	3.48493e-11	9.71856e-51	3.23575e-06	2.95298e-09	8.67864e-106	3007.27	0.000202262	0.000496327	0.00049572	2.58656e-11	8.61939e-11	1.33172e-47	6.0676e-07	3.05906e-172		0.0225	0.0313	0.085	-0.0338	0.2778
3004.46	-0.00055056	0.000282108	0.000282089	1.96908e-08	1.15368e-16	9.72733e-30	4.03335e-33	3006.86	-0.000411736	0.00233	0.00233	7.44768e-07	1.58961e-11	1.80119e-14	1.15395e-24	4.48736e-59	3010.87	0.000795257	0.00106	0.00106	1.31324e-08	1.15772e-29	1.11308e-246	2.41836e-07	6.47336e-13	3010.87	0.000565858	0.00117	0.00117	6.0305e-11	4.79823e-50	4.5217e-06	3.93861e-09	1.88776e-104	3010.87	0.000371554	0.00058202	0.000581146	4.37985e-11	1.21069e-10	5.78137e-47	8.74442e-07	4.92151e-170		0.0455	-0.013	0.0583	0.056	0.0296
3005.89	-0.000461042	0.000302848	0.000302825	2.27848e-08	1.47925e-16	1.42777e-29	5.83893e-33	3008.79	-4.07543e-05	0.00247	0.00246	8.8326e-07	2.05771e-11	2.35202e-14	1.69387e-24	1.023e-58	3014.47	0.00119	0.0013	0.00129	1.95904e-08	2.80779e-29	1.03112e-243	3.87518e-07	1.00218e-12	3014.47	0.000867448	0.0014	0.00139	1.03581e-10	2.34144e-49	6.27392e-06	5.23892e-09	4.02406e-103	3014.47	0.000516697	0.000677209	0.000675958	7.36469e-11	1.69523e-10	2.48341e-46	1.2509e-06	7.65773e-168		0.0655	-0.0079	0.0627	0.0104	0.0104
3007.33	-0.000441524	0.000324947	0.000324921	2.63461e-08	1.89503e-16	2.09328e-29	8.44482e-33	3010.72	0.000392509	0.00261	0.00261	1.04609e-06	2.65958e-11	3.06753e-14	2.48292e-24	2.32612e-58	3018.07	0.0016	0.00156	0.00156	2.90643e-08	6.7661e-29	9.16048e-241	6.14325e-07	1.54527e-12	3018.07	0.00125	0.00165	0.00165	1.76595e-10	1.1293e-48	8.64341e-06	6.94954e-09	8.40633e-102	3018.07	0.000642955	0.000781859	0.000780082	1.22972e-10	2.36626e-10	1.05551e-45	1.77622e-06	1.15238e-165		0.0761	0.0299	0.1075	0.018	0.0894
3008.76	-0.000452005	0.000348481	0.00034845	3.04424e-08	2.42554e-16	3.06552e-29	1.22021e-32	3012.65	0.000797331	0.00276	0.00276	1.23726e-06	3.43223e-11	3.99581e-14	3.63439e-24	5.27542e-58	3021.67	0.00207	0.00187	0.00187	4.28841e-08	1.62003e-28	7.80464e-238	9.63471e-07	2.37299e-12	3021.67	0.00167	0.00194	0.00192	2.98844e-10	5.38342e-48	1.18234e-05	9.19362e-09	1.72096e-100	3021.67	0.000805155	0.000895702	0.000893198	2.039e-10	3.29258e-10	4.43891e-45	2.50351e-06	1.67718e-163		0.0784	0.0203	0.122	-0.0306	0.0445
3010.19	-0.000412487	0.000373528	0.000373493	3.51504e-08	3.10184e-16	4.48421e-29	1.76145e-32	3014.58	0.00107	0.00292	0.00292	1.46139e-06	4.42257e-11	5.19862e-14	5.31236e-24	1.19331e-57	3025.28	0.00257	0.00221	0.00221	6.29292e-08	3.85405e-28	6.37697e-235	1.49491e-06	3.62931e-12	3025.28	0.0021	0.00224	0.00222	5.01973e-10	2.53647e-47	1.60586e-05	1.21292e-08	3.45272e-99	3025.28	0.00101	0.00102	0.00101	3.35725e-10	4.5672e-10	1.84708e-44	3.50253e-06	2.3608e-161		0.0431	0.0206	0.1598	0.0762	0.1082
3011.62	-0.000322968	0.000400171	0.000400131	4.05575e-08	3.9632e-16	6.55199e-29	2.54036e-32	3016.51	0.00131	0.00308	0.00308	1.72378e-06	5.68995e-11	6.7552e-14	7.75409e-24	2.69225e-57	3028.88	0.00304	0.00258	0.00258	9.18393e-08	9.11011e-28	4.99692e-232	2.29469e-06	5.52828e-12	3028.88	0.00247	0.00256	0.00254	8.36921e-10	1.18121e-46	2.16562e-05	1.59586e-08	6.78849e-98	3028.88	0.00123	0.00115	0.00114	5.4892e-10	6.31542e-10	7.60493e-44	4.86399e-06	3.21388e-159		0.1156	0.0699	0.0609	0.0107	0.0627
3013.05	-0.00023345	0.000428497	0.00042845	4.6763e-08	5.05931e-16	9.56239e-29	3.66022e-32	3018.44	0.0017	0.00326	0.00325	2.03054e-06	7.30932e-11	8.76708e-14	1.13022e-23	6.05828e-57	3032.48	0.00342	0.00298	0.00298	1.33298e-07	2.13964e-27	3.75506e-229	3.48472e-06	8.38673e-12	3032.48	0.00278	0.0029	0.00288	1.38503e-09	5.43681e-46	2.89979e-05	2.09397e-08	1.30801e-96	3032.48	0.00139	0.00129	0.00128	8.91234e-10	8.7055e-10	3.09815e-43	6.70476e-06	4.23147e-157		0.093	0.026	0.0473	0.0455	0.0245
3014.48	-0.000143931	0.000458593	0.00045854	5.38794e-08	6.45289e-16	1.39401e-28	5.26877e-32	3020.36	0.00221	0.00343	0.00343	2.38866e-06	9.37521e-11	1.13642e-13	1.64505e-23	1.35973e-56	3036.08	0.00372	0.0034	0.0034	1.92416e-07	4.99308e-27	2.70619e-226	5.23537e-06	1.26716e-11	3036.08	0.00304	0.00326	0.00322	2.2751e-09	2.47335e-45	3.85532e-05	2.74008e-08	2.46984e-95	3036.08	0.00151	0.00143	0.00142	1.43692e-09	1.19626e-09	1.24884e-42	9.17389e-06	5.38822e-155		0.0416	0.0263	0.0767	0.0367	0.0562
3015.91	-3.44131e-05	0.000490554	0.000490492	6.20346e-08	8.22308e-16	2.02988e-28	7.57705e-32	3022.29	0.0027	0.00362	0.00362	2.80613e-06	1.20066e-10	1.47126e-13	2.39103e-23	3.04386e-56	3039.68	0.00405	0.00385	0.00384	2.76233e-07	1.15773e-26	1.87036e-223	7.78146e-06	1.90682e-11	3039.68	0.00329	0.00361	0.00356	3.70947e-09	1.11212e-44	5.08937e-05	3.57579e-08	4.57038e-94	3039.68	0.00162	0.00157	0.00156	2.30054e-09	1.63868e-09	4.98091e-42	1.24596e-05	6.63578e-153		0.0836	-0.0176	0.0815	-0.0423	0.0436
3017.35	7.51054e-05	0.000524474	0.000524402	7.1373e-08	1.04697e-15	2.95244e-28	1.08863e-31	3024.22	0.00312	0.00381	0.00381	3.29211e-06	1.53531e-10	1.90243e-13	3.47038e-23	6.79621e-56	3043.29	0.00443	0.00429	0.00428	3.94394e-07	2.66721e-26	1.23971e-220	1.14422e-05	2.85774e-11	3043.29	0.0036	0.00396	0.0039	6.00334e-09	4.94241e-44	6.67079e-05	4.65367e-08	8.28818e-93	3043.29	0.00177	0.00172	0.00171	3.6575e-09	2.23772e-09	1.96566e-41	1.6797e-05	7.9037e-151		0.0574	-0.0149	0.131	-0.0129	0.0646
3018.78	0.000164624	0.000560454	0.000560372	8.20586e-08	1.33183e-15	4.28941e-28	1.56261e-31	3026.15	0.00357	0.00401	0.00401	3.85703e-06	1.96022e-10	2.45694e-13	5.02987e-23	1.51349e-55	3046.89	0.00485	0.00474	0.00473	5.60022e-07	6.10546e-26	7.88024e-218	1.66453e-05	4.26552e-11	3046.89	0.00395	0.0043	0.00422	9.64368e-09	2.17095e-43	8.6816e-05	6.03998e-08	1.47296e-91	3046.89	0.00194	0.00187	0.00185	5.77426e-09	3.04617e-09	7.67549e-41	2.24771e-05	9.1046e-149		0.0937	-0.0152	0.0147	0.0051	0.0103
3020.21	0.000254142	0.000598597	0.000598502	9.42767e-08	1.6927e-15	6.22473e-28	2.24082e-31	3028.08	0.0041	0.00422	0.00422	4.51278e-06	2.49891e-10	3.16918e-13	7.27988e-23	3.36171e-55	3050.49	0.00527	0.00518	0.00516	7.90861e-07	1.38864e-25	4.80382e-215	2.39558e-05	6.34102e-11	3050.49	0.00428	0.00463	0.00452	1.53766e-08	9.42508e-43	0.000112184	7.81792e-08	2.56533e-90	3050.49	0.0021	0.00202	0.00199	9.05246e-09	4.13374e-09	2.96553e-40	2.98558e-05	1.01434e-146		0.0378	-0.0309	0.0285	-0.0017	0.0353
3021.64	0.000223661	0.00063901	0.000638902	1.08237e-07	2.14947e-15	9.02295e-28	3.21037e-31	3030.01	0.00464	0.00444	0.00443	5.27288e-06	3.18076e-10	4.08288e-13	1.05215e-22	7.4475e-55	3054.09	0.00564	0.0056	0.00556	1.11074e-06	3.13814e-25	2.80841e-212	3.41085e-05	9.38822e-11	3054.09	0.00463	0.00493	0.00478	2.4336e-08	4.0443e-42	0.000143938	1.00916e-07	4.37846e-89	3054.09	0.00225	0.00216	0.00212	1.40927e-08	5.59204e-09	1.13369e-39	3.93637e-05	1.09294e-144		0.11	0.0119	0.0335	-0.035	0.135
3023.07	0.000243179	0.000681804	0.00068168	1.24175e-07	2.72709e-15	1.30642e-27	4.59506e-31	3031.94	0.00513	0.00466	0.00465	6.15267e-06	4.04246e-10	5.25355e-13	1.51852e-22	1.64563e-54	3057.69	0.00597	0.00598	0.00593	1.55149e-06	7.04638e-25	1.57456e-209	4.80452e-05	1.38434e-10	3057.69	0.00497	0.0052	0.00501	3.82302e-08	1.71524e-41	0.000183369	1.29912e-07	7.32356e-88	3057.69	0.0024	0.0023	0.00225	2.17861e-08	7.54115e-09	4.28832e-39	5.1516e-05	1.13895e-142		0.0286	0.0085	0.1132	-0.0142	0.0995
3024.5	0.000312697	0.000727093	0.000726951	1.42358e-07	3.45689e-15	1.88939e-27	6.57077e-31	3033.87	0.0055	0.00489	0.00488	7.16955e-06	5.12975e-10	6.7516e-13	2.18851e-22	3.62678e-54	3061.3	0.00626	0.00633	0.00626	2.15527e-06	1.57206e-24	8.46616e-207	6.69533e-05	2.03302e-10	3061.3	0.00522	0.00543	0.00519	5.96119e-08	7.18999e-41	0.000231946	1.66783e-07	1.20046e-86	3061.3	0.00254	0.00242	0.00236	3.34442e-08	1.01378e-08	1.605e-38	6.69219e-05	1.1479e-140		0.1113	-0.0228	0.0486	-0.0391	0.0264
3025.93	0.000392216	0.000774996	0.000774833	1.63088e-07	4.37813e-15	2.72941e-27	9.38707e-31	3035.79	0.00581	0.00512	0.00512	8.3432e-06	6.49953e-10	8.66618e-13	3.14966e-22	7.97224e-54	3064.9	0.00649	0.00662	0.00652	2.97766e-06	3.48486e-24	4.36556e-204	9.23057e-05	2.97356e-10	3064.9	0.00538	0.00562	0.00532	9.22631e-08	2.9789e-40	0.000291311	2.13535e-07	1.92839e-85	3064.9	0.00264	0.00254	0.00246	5.09825e-08	1.35859e-08	5.94379e-38	8.62927e-05	1.1189e-138		0.0393	-0.0424	0.0799	-0.0029	0.0687
3027.36	0.000431734	0.000825634	0.000825447	1.86703e-07	5.53999e-15	3.9384e-27	1.33978e-30	3037.72	0.00618	0.00537	0.00536	9.69585e-06	8.22249e-10	1.111e-12	4.52655e-22	1.74787e-53	3068.5	0.00661	0.00686	0.00673	4.09137e-06	7.67559e-24	2.15883e-201	0.000125898	4.33159e-10	3068.5	0.0055	0.00576	0.0054	1.4174e-07	1.21985e-39	0.000363276	2.72649e-07	3.03576e-84	3068.5	0.00271	0.00265	0.00254	7.71753e-08	1.81499e-08	2.17795e-37	0.000110448	1.05481e-136		0.0255	-0.0405	0.1768	-0.0364	0.0411
3028.8	0.000391253	0.000879132	0.000878919	2.13584e-07	7.00403e-15	5.67645e-27	1.91041e-30	3039.65	0.0066	0.00562	0.00561	1.12526e-05	1.03863e-09	1.42256e-12	6.49617e-22	3.82215e-53	3072.1	0.00671	0.00703	0.00686	5.5909e-06	1.67977e-23	1.02382e-198	0.000169881	6.28428e-10	3072.1	0.0056	0.00587	0.00542	2.16135e-07	4.9372e-39	0.000449807	3.47179e-07	4.68341e-83	3072.1	0.00279	0.00275	0.00261	1.16009e-07	2.41712e-08	7.89644e-37	0.000140321	9.61724e-135		0.0627	0.0023	0.2576	0.0277	0.0077
3030.23	0.000250771	0.000935621	0.000935377	2.44162e-07	8.84716e-15	8.17222e-27	2.72149e-30	3041.58	0.00699	0.00588	0.00587	1.30415e-05	1.30994e-09	1.81925e-12	9.30968e-22	8.33635e-53	3075.71	0.00682	0.00714	0.00691	7.59826e-06	3.65256e-23	4.65648e-196	0.000226781	9.08031e-10	3075.71	0.00569	0.00593	0.00537	3.27136e-07	1.97505e-38	0.000553	4.40878e-07	7.08078e-82	3075.71	0.00294	0.00283	0.00265	1.73167e-07	3.20894e-08	2.83278e-36	0.000176957	8.48041e-133		0.0271	-0.0271	0.1873	0.02	0.0412
3031.66	4.02896e-05	0.000995232	0.000994953	2.78917e-07	1.11655e-14	1.17519e-26	3.87327e-30	3043.51	0.00725	0.00615	0.00613	1.50945e-05	1.6496e-09	2.32371e-12	1.33229e-21	1.81348e-52	3079.31	0.00691	0.0072	0.00689	1.02699e-05	7.89143e-23	2.03103e-193	0.000299503	1.30672e-09	3079.31	0.00573	0.00595	0.00527	4.91473e-07	7.80904e-38	0.000675047	5.5834e-07	1.04912e-80	3079.31	0.00308	0.0029	0.00268	2.56682e-07	4.24683e-08	1.00552e-35	0.000221509	7.23229e-131		0.0644	0.0422	0.0725	0.0689	0.0829
3033.09	-0.000180192	0.00106	0.00106	3.18393e-07	1.40789e-14	1.68804e-26	5.50728e-30	3045.44	0.00749	0.00642	0.0064	1.7447e-05	2.07415e-09	2.96442e-12	1.90393e-21	3.93478e-52	3082.91	0.00687	0.00719	0.00678	1.38051e-05	1.69405e-22	8.49577e-191	0.000391319	1.87284e-09	3082.91	0.0057	0.00594	0.00512	7.32893e-07	3.0517e-37	0.000818186	7.05173e-07	1.52332e-79	3082.91	0.00309	0.00296	0.00268	3.77818e-07	5.60282e-08	3.53157e-35	0.000275228	5.96522e-129		0.1079	-0.0219	0.2656	-0.0175	0.1353
3034.52	-0.000300674	0.00112	0.00112	3.63196e-07	1.77369e-14	2.42195e-26	7.82323e-30	3047.37	0.00789	0.0067	0.00668	2.01389e-05	2.60398e-09	3.77714e-12	2.71701e-21	8.51525e-52	3086.51	0.00674	0.00713	0.00661	1.84557e-05	3.61332e-22	3.40812e-188	0.000505819	2.67336e-09	3086.51	0.00565	0.0059	0.00491	1.0848e-06	1.17871e-36	0.000984646	8.88194e-07	2.1676e-78	3086.51	0.00305	0.00301	0.00267	5.5224e-07	7.36866e-08	1.22727e-34	0.00033945	4.75849e-127		0.0405	0.0042	0.1904	-0.0449	0.1065
3035.95	-0.000341155	0.00119	0.00119	4.14008e-07	2.23256e-14	3.47097e-26	1.11026e-29	3049.3	0.00836	0.00699	0.00697	2.32147e-05	3.26414e-09	4.80677e-12	3.87184e-21	1.83799e-51	3090.11	0.0066	0.00704	0.00637	2.45382e-05	7.65769e-22	1.31115e-185	0.000646837	3.80058e-09	3090.11	0.00559	0.00584	0.00466	1.59378e-06	4.49985e-36	0.00118	1.11567e-06	3.02269e-77	3090.11	0.00304	0.00304	0.00263	8.01549e-07	9.66071e-08	4.22001e-34	0.000415563	3.67116e-125		0.0292	0.0358	0.0519	-0.0244	0.0089
3037.38	-0.000381637	0.00127	0.00127	4.71591e-07	2.80768e-14	4.9687e-26	1.57417e-29	3051.22	0.00867	0.00729	0.00726	2.67241e-05	4.08542e-09	6.10958e-12	5.50974e-21	3.95694e-51	3093.72	0.00647	0.00691	0.00606	3.24469e-05	1.6125e-21	4.83748e-183	0.00081833	5.3812e-09	3093.72	0.00555	0.00578	0.00438	2.32422e-06	1.6979e-35	0.0014	1.39759e-06	4.13076e-76	3093.72	0.0031	0.00308	0.00257	1.15529e-06	1.26261e-07	1.43577e-33	0.000504985	2.73924e-123		0.0795	0.0131	0.0402	0.0056	0.1293
3038.82	-0.000462118	0.00135	0.00134	5.368e-07	3.52784e-14	7.10462e-26	2.2298e-29	3053.15	0.00882	0.00759	0.00756	3.07224e-05	5.10552e-09	7.75597e-12	7.82947e-21	8.49659e-51	3097.32	0.0064	0.00677	0.00571	4.26701e-05	3.37376e-21	1.71163e-180	0.00102	7.58831e-09	3097.32	0.00551	0.00572	0.00407	3.3643e-06	6.3321e-35	0.00164	1.74598e-06	5.5321e-75	3097.32	0.00317	0.00311	0.0025	1.65351e-06	1.64501e-07	4.83339e-33	0.000609114	1.97674e-121		0.0686	-0.0251	0.1619	-0.0276	0.027
3040.25	-0.0005426	0.00143	0.00143	6.1059e-07	4.42882e-14	1.01472e-25	3.15552e-29	3055.08	0.00909	0.0079	0.00786	3.52712e-05	6.37056e-09	9.83396e-12	1.11102e-20	1.8197e-50	3100.92	0.00636	0.00664	0.00531	5.58078e-05	7.01356e-21	5.80803e-178	0.00127	1.06573e-08	3100.92	0.00548	0.00567	0.00374	4.83371e-06	2.33404e-34	0.00192	2.17527e-06	7.26063e-74	3100.92	0.00322	0.00314	0.0024	2.35008e-06	2.13652e-07	1.60997e-32	0.000729287	1.37962e-119		0.1662	-0.0124	0.0095	-0.0235	0.0207
3041.68	-0.000583081	0.00151	0.00151	6.94026e-07	5.55501e-14	1.44762e-25	4.46133e-29	3057.01	0.00963	0.00821	0.00817	4.04386e-05	7.9369e-09	1.24534e-11	1.57433e-20	3.88708e-50	3104.52	0.00636	0.00652	0.00489	7.25914e-05	1.44868e-20	1.89005e-175	0.00155	1.49069e-08	3104.52	0.00547	0.00564	0.0034	6.89343e-06	8.50336e-34	0.00223	2.70274e-06	9.3386e-73	3104.52	0.00327	0.00317	0.0023	3.31677e-06	2.76621e-07	5.30617e-32	0.000866718	9.31243e-118		0.0865	-0.001	0.0077	0.0415	0.0737
3043.11	-0.000583563	0.0016	0.0016	7.88302e-07	6.96143e-14	2.06286e-25	6.30155e-29	3058.94	0.01022	0.00854	0.00849	4.63005e-05	9.87324e-09	1.57512e-11	2.22771e-20	8.28166e-50	3108.12	0.00643	0.00643	0.00445	9.39064e-05	2.97317e-20	5.89854e-173	0.00188	2.07666e-08	3108.12	0.00552	0.00565	0.00306	9.75798e-06	3.06194e-33	0.00258	3.34896e-06	1.1771e-71	3108.12	0.00336	0.00321	0.00218	4.64841e-06	3.57028e-07	1.73038e-31	0.00102	6.07936e-116		0.0317	0.0181	0.095	0.0766	0.0371
3044.54	-0.000574045	0.0017	0.0017	8.94743e-07	8.71627e-14	2.93624e-25	8.89241e-29	3060.87	0.01062	0.00887	0.00881	5.29404e-05	1.22632e-08	1.98979e-11	3.14781e-20	1.75987e-49	3111.73	0.00656	0.00638	0.004	0.000120816	6.06286e-20	1.7654e-170	0.00226	2.88124e-08	3111.73	0.0056	0.00569	0.00272	1.37105e-05	1.08975e-32	0.00295	4.1384e-06	1.45401e-70	3111.73	0.00347	0.00325	0.00205	6.46922e-06	4.59367e-07	5.58344e-31	0.0012	3.83835e-114		0.0595	-0.0004	0.0372	-0.09	0.0143
3045.97	-0.000624526	0.00179	0.00179	1.01483e-06	1.09038e-13	4.17463e-25	1.25366e-28	3062.8	0.01079	0.0092	0.00914	6.04506e-05	1.52083e-08	2.51054e-11	4.44166e-20	3.73004e-49	3115.33	0.00672	0.00639	0.00356	0.000154588	1.22842e-19	5.06719e-168	0.00268	3.98134e-08	3115.33	0.00572	0.00577	0.00239	1.91212e-05	3.83335e-32	0.00335	5.09999e-06	1.76013e-69	3115.33	0.0036	0.00331	0.00191	8.9404e-06	5.8919e-07	1.78262e-30	0.00139	2.34382e-112		0.1702	0.0167	0.0147	0.0329	0.1428
3047.4	-0.000735008	0.0019	0.0019	1.15022e-06	1.36285e-13	5.92858e-25	1.76576e-28	3064.72	0.01087	0.00954	0.00947	6.8933e-05	1.8832e-08	3.1637e-11	6.25849e-20	7.88527e-49	3118.93	0.00692	0.00647	0.00313	0.000196718	2.473e-19	1.39482e-165	0.00314	5.4792e-08	3118.93	0.00587	0.0059	0.00208	2.64696e-05	1.33277e-31	0.00378	6.26791e-06	2.08808e-68	3118.93	0.00372	0.00339	0.00177	1.22693e-05	7.5334e-07	5.63136e-30	0.00161	1.38419e-110		0.0065	0.0076	0.1426	-0.0024	0.1041
3048.84	-0.000855489	0.00201	0.00201	1.30273e-06	1.70189e-13	8.40988e-25	2.48468e-28	3066.65	0.01096	0.00989	0.00981	7.84993e-05	2.32833e-08	3.98189e-11	8.80605e-20	1.6626e-48	3122.53	0.00713	0.00662	0.00273	0.000248962	4.94669e-19	3.68209e-163	0.00365	7.51002e-08	3122.53	0.00608	0.00608	0.00179	3.63704e-05	4.57987e-31	0.00424	7.68231e-06	2.42758e-67	3122.53	0.00381	0.00348	0.00163	1.67201e-05	9.60208e-07	1.76022e-29	0.00184	7.90601e-109		0.1013	-0.0215	0.1888	-0.0163	0.0925
3050.27	-0.000945971	0.00212	0.00212	1.47442e-06	2.12341e-13	1.19161e-24	3.49299e-28	3068.58	0.01114	0.01024	0.01015	8.92722e-05	2.87429e-08	5.00554e-11	1.23731e-19	3.49647e-48	3126.13	0.00738	0.00685	0.00234	0.000313359	9.83139e-19	9.32178e-161	0.00419	1.02519e-07	3126.13	0.00632	0.00631	0.00153	4.96041e-05	1.55552e-30	0.00472	9.39023e-06	2.76581e-66	3126.13	0.00392	0.0036	0.00148	2.26264e-05	1.22005e-06	5.44399e-29	0.00209	4.36729e-107		0.0542	0.018	0.1543	0.0045	0.0611
3051.7	-0.000966452	0.00224	0.00224	1.66754e-06	2.64699e-13	1.68649e-24	4.90586e-28	3070.51	0.01146	0.0106	0.0105	0.000101386	3.54282e-08	6.28464e-11	1.73607e-19	7.33401e-48	3129.74	0.00767	0.00715	0.00199	0.000392257	1.94145e-18	2.26323e-158	0.00476	1.3938e-07	3129.74	0.00658	0.00658	0.00129	6.71516e-05	5.2218e-30	0.00522	1.14466e-05	3.08812e-65	3129.74	0.00404	0.00373	0.00134	3.04054e-05	1.54537e-06	1.66596e-28	0.00236	2.33324e-105		0.0427	0.0082	0.0638	0.0203	0.0851
3053.13	-0.00101	0.00236	0.00236	1.8846e-06	3.29678e-13	2.38419e-24	6.88369e-28	3072.44	0.01187	0.01096	0.01084	0.000114989	4.36018e-08	7.8809e-11	2.43242e-19	1.53434e-47	3133.34	0.00801	0.00752	0.00167	0.000488336	3.80934e-18	5.2697e-156	0.00535	1.88728e-07	3133.34	0.00686	0.0069	0.00107	9.02327e-05	1.73256e-29	0.00572	1.39153e-05	3.37902e-64	3133.34	0.0042	0.00389	0.0012	4.05736e-05	1.9513e-06	5.04443e-28	0.00264	1.20559e-103		0.0613	-0.0027	0.1073	0.0172	0.0504
3054.56	-0.00105	0.0025	0.00249	2.12841e-06	4.10247e-13	3.36669e-24	9.64976e-28	3074.37	0.01231	0.01133	0.0112	0.00013024	5.3579e-08	9.8705e-11	3.4033e-19	3.20164e-47	3136.94	0.00839	0.00795	0.00139	0.000604626	7.42648e-18	1.17671e-153	0.00595	2.54511e-07	3136.94	0.00719	0.00725	0.000882005	0.000120349	5.68174e-29	0.00623	1.68704e-05	3.62335e-63	3136.94	0.00438	0.00406	0.00107	5.37642e-05	2.45616e-06	1.51132e-27	0.00294	6.02462e-102		0.0574	0.0089	0.0035	0.032	0.0282
3055.99	-0.00108	0.00263	0.00263	2.40203e-06	5.10055e-13	4.74865e-24	1.35145e-27	3076.3	0.01271	0.0117	0.01155	0.000147314	6.57386e-08	1.23472e-10	4.75497e-19	6.66334e-47	3140.54	0.0088	0.00844	0.00114	0.000744517	1.43856e-17	2.51988e-151	0.00655	3.41835e-07	3140.54	0.00754	0.00764	0.000718828	0.000159326	1.8416e-28	0.00674	2.03973e-05	3.80762e-62	3140.54	0.00455	0.00426	0.000947361	7.07458e-05	3.08197e-06	4.48021e-27	0.00324	2.91174e-100		0.0712	0.0255	0.1026	-0.0354	0.0592
3057.42	-0.00107	0.00277	0.00277	2.7089e-06	6.33588e-13	6.69028e-24	1.89092e-27	3078.23	0.01303	0.01207	0.01191	0.000166401	8.05343e-08	1.54265e-10	6.63411e-19	1.38319e-46	3144.14	0.00923	0.00897	0.000929511	0.000911763	2.76874e-17	5.17506e-149	0.00713	4.57258e-07	3144.14	0.00793	0.00805	0.000579476	0.000209364	5.89976e-28	0.00724	2.45943e-05	3.92121e-61	3144.14	0.00471	0.00448	0.000830344	9.24411e-05	3.85512e-06	1.31413e-26	0.00355	1.36103e-98		0.1543	0.0721	0.0319	0.011	0.0708
3058.86	-0.00101	0.00292	0.00292	3.05279e-06	7.86348e-13	9.41507e-24	2.64324e-27	3080.15	0.01325	0.01245	0.01226	0.000187708	9.85091e-08	1.925e-10	9.24283e-19	2.86378e-46	3147.75	0.00969	0.00953	0.000746715	0.00111	5.2948e-17	1.01924e-146	0.00768	6.09177e-07	3147.75	0.00831	0.00849	0.000462065	0.000273078	1.86808e-27	0.00772	2.95742e-05	3.95741e-60	3147.75	0.00491	0.00471	0.000722082	0.000119946	4.80716e-06	3.81396e-26	0.00386	6.15283e-97		0.1042	0.0655	0.0568	-0.0795	0.0191
3060.29	-0.000959342	0.00308	0.00307	3.43788e-06	9.75079e-13	1.32345e-23	3.69138e-27	3082.08	0.01341	0.01283	0.01262	0.000211456	1.20312e-07	2.39918e-10	1.28592e-18	5.91383e-46	3151.35	0.01017	0.01012	0.000593104	0.00135	1.00607e-16	1.92517e-144	0.00818	8.08282e-07	3151.35	0.0087	0.00893	0.000364441	0.000353541	5.84629e-27	0.00818	3.54656e-05	3.91404e-59	3151.35	0.00513	0.00495	0.000623019	0.000154549	5.97554e-06	1.09525e-25	0.00416	2.69014e-95		0.1823	0.0528	0.0465	-0.0115	0.173
3061.72	-0.000959824	0.00324	0.00323	3.86878e-06	1.20804e-12	1.85823e-23	5.15025e-27	3084.01	0.01361	0.01322	0.01298	0.000237886	1.46715e-07	2.98649e-10	1.78653e-18	1.21805e-45	3154.95	0.01066	0.01071	0.000465781	0.00162	1.89939e-16	3.48726e-142	0.00862	1.06812e-06	3154.95	0.00911	0.00938	0.00028432	0.000454321	1.80837e-26	0.00859	4.24148e-05	3.79369e-58	3154.95	0.00533	0.0052	0.000533338	0.000197745	7.40467e-06	3.11204e-25	0.00446	1.13754e-93		0.2106	0.0282	0.0982	0.0395	0.1265
3063.15	-0.001	0.00341	0.0034	4.35058e-06	1.49535e-12	2.60613e-23	7.17891e-27	3085.94	0.01388	0.01361	0.01334	0.000267258	1.78639e-07	3.71301e-10	2.47853e-18	2.50227e-45	3158.55	0.01115	0.01129	0.000361667	0.00194	3.56298e-16	6.05796e-140	0.00899	1.40576e-06	3158.55	0.00957	0.00982	0.000219404	0.000579501	5.52866e-26	0.00897	5.05875e-05	3.60349e-57	3158.55	0.00551	0.00546	0.000452992	0.000251246	9.14689e-06	8.74937e-25	0.00474	4.6521e-92		0.1365	-0.0045	0.0299	-0.0387	0.095
3064.58	-0.00105	0.00358	0.00358	4.88889e-06	1.84936e-12	3.6509e-23	9.99717e-27	3087.87	0.01418	0.014	0.0137	0.000299851	2.17176e-07	4.61062e-10	3.43373e-18	5.12709e-45	3162.16	0.01169	0.01186	0.000277658	0.00231	6.64085e-16	1.00924e-137	0.00927	1.84265e-06	3162.16	0.01005	0.01026	0.000167471	0.000733693	1.67061e-25	0.0093	6.01707e-05	3.35435e-56	3162.16	0.00572	0.00572	0.000381737	0.000316994	1.12637e-05	2.43392e-24	0.00501	1.84003e-90		0.3063	0.0627	0.0492	-0.0385	0.1212
3066.01	-0.0011	0.00376	0.00376	5.48988e-06	2.28516e-12	5.10867e-23	1.39086e-26	3089.8	0.01442	0.01439	0.01406	0.000335964	2.63623e-07	5.7182e-10	4.75034e-18	1.0478e-44	3165.76	0.01226	0.01241	0.00021076	0.00274	1.22983e-15	1.61247e-135	0.00946	2.40552e-06	3165.76	0.01053	0.01069	0.000126442	0.000922028	4.98944e-25	0.00957	7.13743e-05	3.05996e-55	3165.76	0.00595	0.00598	0.000319172	0.000397156	1.3827e-05	6.69936e-24	0.00525	7.03868e-89		0.0129	-0.0119	0.0009	-0.0292	0.0129
3067.44	-0.00113	0.00395	0.00395	6.16034e-06	2.82117e-12	7.14039e-23	1.93322e-26	3091.73	0.01461	0.01479	0.01441	0.000375917	3.19515e-07	7.08315e-10	6.56251e-18	2.13577e-44	3169.36	0.01285	0.01294	0.000158177	0.00323	2.26296e-15	2.47066e-133	0.00955	3.12761e-06	3169.36	0.01102	0.0111	9.44276e-05	0.00115	1.47283e-24	0.00978	8.44335e-05	2.73557e-54	3169.36	0.0062	0.00623	0.000264772	0.000494116	1.69205e-05	1.82456e-23	0.00545	2.60406e-87		0.0487	0.0025	0.0497	0.0317	0.0842
3068.87	-0.00113	0.00415	0.00414	6.90776e-06	3.47984e-12	9.96879e-23	2.68452e-26	3093.66	0.01483	0.01519	0.01477	0.000420053	3.86664e-07	8.76315e-10	9.05322e-18	4.3421e-44	3172.96	0.01344	0.01345	0.000117374	0.00379	4.13732e-15	3.63046e-131	0.00954	4.04998e-06	3172.96	0.01151	0.01151	6.97531e-05	0.00142	4.29711e-24	0.00992	9.96101e-05	2.39664e-53	3172.96	0.00644	0.00648	0.000217924	0.000610455	2.06413e-05	4.91678e-23	0.00563	9.31755e-86		0.0955	0.0714	0.0931	-0.0615	0.0964
3070.31	-0.00106	0.00435	0.00435	7.74033e-06	4.28852e-12	1.39017e-22	3.72428e-26	3095.58	0.01509	0.01559	0.01512	0.000468736	4.67208e-07	1.08283e-09	1.24716e-17	8.8047e-44	3176.56	0.01403	0.01393	8.61143e-05	0.00441	7.51575e-15	5.11607e-129	0.00943	5.22312e-06	3176.56	0.01201	0.01191	5.09665e-05	0.00175	1.23915e-23	0.00999	0.000117195	2.0577e-52	3176.56	0.00668	0.00672	0.00017796	0.00074892	2.51016e-05	1.311e-22	0.00577	3.22437e-84		0.0163	-0.0365	0.0692	-0.0149	0.1178
3071.74	-0.000953195	0.00457	0.00456	8.66704e-06	5.28048e-12	1.93642e-22	5.16185e-26	3097.51	0.01532	0.01599	0.01547	0.000522353	5.63668e-07	1.33638e-09	1.71566e-17	1.78073e-43	3180.17	0.01464	0.0144	6.24677e-05	0.00512	1.35655e-14	6.91414e-127	0.00922	6.70879e-06	3180.17	0.01254	0.0123	3.68352e-05	0.00213	3.53178e-23	0.00999	0.000137508	1.73135e-51	3180.17	0.00693	0.00696	0.000144188	0.000912379	3.04302e-05	3.45876e-22	0.00587	1.07915e-82		0.0755	-0.0085	0.0158	0.0274	0.0221
3073.17	-0.000823676	0.00479	0.00478	9.69779e-06	6.49616e-12	2.69425e-22	7.14757e-26	3099.44	0.01554	0.01639	0.01581	0.000581317	6.79003e-07	1.64727e-09	2.35681e-17	3.59214e-43	3183.77	0.01527	0.01487	4.48034e-05	0.0059	2.43283e-14	8.9612e-125	0.00891	8.58213e-06	3183.77	0.01307	0.01269	2.63328e-05	0.00258	9.94919e-23	0.00992	0.000160902	1.42762e-50	3183.77	0.00718	0.00718	0.00011591	0.0011	3.67746e-05	9.02893e-22	0.00592	3.49308e-81		0.1162	0.0478	0.0724	-0.0434	0.0096
3074.6	-0.000674158	0.00501	0.005	1.08434e-05	7.98468e-12	3.74439e-22	9.88782e-26	3101.37	0.01587	0.01679	0.01615	0.000646062	8.16685e-07	2.028e-09	3.23301e-17	7.22732e-43	3187.37	0.01588	0.01534	3.17718e-05	0.00677	4.3351e-14	1.11383e-122	0.00853	1.09341e-05	3187.37	0.01358	0.0131	1.86204e-05	0.00311	2.77016e-22	0.00978	0.000187765	1.15362e-49	3187.37	0.0074	0.0074	9.24484e-05	0.00133	4.43027e-05	2.33212e-21	0.00594	1.09352e-79		0.013	0.0496	0.0543	-0.01	0.0666
3076.03	-4.6393e-06	0.00525	0.00524	1.21156e-05	9.80564e-12	5.19793e-22	1.36657e-25	3103.3	0.01636	0.0172	0.01648	0.000717047	9.80783e-07	2.49366e-09	4.42869e-17	1.45034e-42	3190.97	0.0165	0.01582	2.22766e-05	0.00772	7.67531e-14	1.32771e-120	0.00807	1.38742e-05	3190.97	0.01411	0.01352	1.30238e-05	0.00371	7.62333e-22	0.00958	0.000218515	9.13554e-49	3190.97	0.00763	0.00761	7.31583e-05	0.00158	5.32049e-05	5.96022e-21	0.0059	3.31085e-78		0.0491	0.0055	0.1566	0.0564	0.002
3077.46	0.000664879	0.00549	0.00548	1.35274e-05	1.20313e-11	7.20751e-22	1.88691e-25	3105.23	0.01686	0.0176	0.01681	0.000794756	1.17605e-06	3.06249e-09	6.05804e-17	2.90291e-42	3194.57	0.01715	0.01634	1.54429e-05	0.00875	1.35022e-13	1.51778e-118	0.00756	1.75335e-05	3194.57	0.01468	0.01396	9.01038e-06	0.00439	2.07352e-21	0.00931	0.000253608	7.08975e-48	3194.57	0.00789	0.00782	5.744e-05	0.00187	6.3696e-05	1.50721e-20	0.00583	9.69488e-77		0.121	0.0525	0.0877	-0.0131	0.1527
3078.89	0.00128	0.00575	0.00573	1.5093e-05	1.47491e-11	9.98265e-22	2.60292e-25	3107.16	0.0173	0.01801	0.01713	0.000879695	1.40804e-06	3.75645e-09	8.27514e-17	5.79517e-42	3198.18	0.01781	0.01691	1.05849e-05	0.00987	2.36006e-13	1.66396e-116	0.007	2.20682e-05	3198.18	0.01525	0.01445	6.16602e-06	0.00516	5.57435e-21	0.00899	0.000293536	5.39202e-47	3198.18	0.00813	0.00804	4.47458e-05	0.0022	7.60173e-05	3.77121e-20	0.00571	2.7456e-75		0.1231	-0.0027	0.0379	0.0362	0.1181
3080.33	0.00186	0.00601	0.00599	1.68278e-05	1.80649e-11	1.38106e-21	3.58723e-25	3109.09	0.01764	0.01842	0.01744	0.000972395	1.68321e-06	4.60203e-09	1.12877e-16	1.1539e-41	3201.78	0.01844	0.01753	7.17333e-06	0.01107	4.09877e-13	1.74946e-114	0.00642	2.76632e-05	3201.78	0.0158	0.01497	4.17372e-06	0.00602	1.48117e-20	0.00861	0.000338825	4.01879e-46	3201.78	0.00835	0.00826	3.4584e-05	0.00257	9.04382e-05	9.33654e-20	0.00556	7.52013e-74		0.1464	-0.0038	0.0734	0.0264	0.0914
3081.76	0.00246	0.00628	0.00626	1.87485e-05	2.21068e-11	1.90847e-21	4.93908e-25	3111.01	0.0179	0.01882	0.01775	0.00107	2.00909e-06	5.63102e-09	1.53753e-16	2.2916e-41	3205.38	0.01908	0.01822	4.80651e-06	0.01235	7.07285e-13	1.76397e-112	0.00582	3.45362e-05	3205.38	0.01637	0.01556	2.79447e-06	0.00697	3.88989e-20	0.0082	0.000390036	2.93537e-45	3205.38	0.0086	0.00849	2.65207e-05	0.00299	0.000107258	2.28712e-19	0.00537	1.99207e-72		0.1462	-0.0286	0.1112	0.0174	0.0494
3083.19	0.00309	0.00656	0.00654	2.08736e-05	2.70291e-11	2.63429e-21	6.79395e-25	3112.94	0.01819	0.01923	0.01804	0.00118	2.39438e-06	6.88165e-09	2.09136e-16	4.53921e-41	3208.98	0.01976	0.01898	3.1843e-06	0.01371	1.21268e-12	1.70571e-110	0.00522	4.29422e-05	3208.98	0.01698	0.0162	1.85068e-06	0.00801	1.0097e-19	0.00774	0.000447764	2.10114e-44	3208.98	0.00886	0.00873	2.01782e-05	0.00344	0.000126809	5.54358e-19	0.00514	5.1036e-71		0.0453	0.0351	0.0573	0.0072	0.1031
3084.62	0.00372	0.00685	0.00683	2.32229e-05	3.30184e-11	3.63201e-21	9.33658e-25	3114.87	0.01861	0.01964	0.01833	0.0013	2.8492e-06	8.39971e-09	2.84068e-16	8.96791e-41	3212.58	0.02048	0.01982	2.0858e-06	0.01513	2.0659e-12	1.58178e-108	0.00464	5.31778e-05	3212.58	0.0176	0.01691	1.21233e-06	0.00914	2.59043e-19	0.00727	0.000512637	1.4739e-43	3212.58	0.00913	0.00899	1.52323e-05	0.00393	0.000149453	1.3295e-18	0.00489	1.26456e-69		0.015	-0.0592	0.0932	-0.0374	0.1253
3086.05	0.00433	0.00715	0.00712	2.58182e-05	4.02992e-11	5.00193e-21	1.28186e-24	3116.8	0.01912	0.02005	0.01861	0.00143	3.38523e-06	1.02401e-08	3.85302e-16	1.76714e-40	3216.19	0.02122	0.02074	1.35085e-06	0.0166	3.49689e-12	1.40673e-106	0.00407	6.55863e-05	3216.19	0.01824	0.0177	7.85535e-07	0.01034	6.56864e-19	0.00677	0.000585311	1.01323e-42	3216.19	0.00941	0.00928	1.14086e-05	0.00447	0.000175591	3.15491e-18	0.00462	3.03037e-68		0.097	-0.005	0.0591	0.0367	0.0601
3087.48	0.00491	0.00745	0.00743	2.86831e-05	4.91423e-11	6.88071e-21	1.75827e-24	3118.73	0.0196	0.02046	0.01888	0.00157	4.01594e-06	1.24684e-08	5.21877e-16	3.47313e-40	3219.79	0.02199	0.02174	8.65006e-07	0.01812	5.88121e-12	1.19979e-104	0.00354	8.05624e-05	3219.79	0.01892	0.01855	5.03463e-07	0.01163	1.64627e-18	0.00626	0.000666468	6.82604e-42	3219.79	0.00968	0.00959	8.4779e-06	0.00504	0.000205655	7.40767e-18	0.00433	7.02334e-67		0.0342	0.029	0.1655	0.0206	0.0052
3088.91	0.00549	0.00777	0.00774	3.18431e-05	5.98732e-11	9.45441e-21	2.40945e-24	3120.66	0.01998	0.02086	0.01914	0.00172	4.75689e-06	1.5163e-08	7.05866e-16	6.80832e-40	3223.39	0.02278	0.02281	5.47653e-07	0.01967	9.82794e-12	9.81353e-103	0.00304	9.85574e-05	3223.39	0.01961	0.01948	3.19174e-07	0.01297	4.07803e-18	0.00575	0.00075681	4.50666e-41	3223.39	0.00994	0.00992	6.25071e-06	0.00565	0.000240112	1.72098e-17	0.00403	1.57429e-65		0.0299	-0.0473	0.0959	0.021	0.0408
3090.35	0.00612	0.0081	0.00806	3.53259e-05	7.28831e-11	1.2976e-20	3.29867e-24	3122.59	0.02027	0.02128	0.01938	0.00189	5.62592e-06	1.84172e-08	9.53375e-16	1.33116e-39	3226.99	0.02363	0.02394	3.42821e-07	0.02124	1.63181e-11	7.69788e-101	0.00258	0.000120083	3226.99	0.02034	0.02046	2.00144e-07	0.01437	9.98441e-18	0.00524	0.000857059	2.91584e-40	3226.99	0.01023	0.01029	4.57254e-06	0.00628	0.000279466	3.95608e-17	0.00372	3.41284e-64		0.0316	0.0017	0.0151	-0.0042	0.073
3091.78	0.00687	0.00843	0.00839	3.91618e-05	8.86418e-11	1.77891e-20	4.5118e-24	3124.51	0.0206	0.02169	0.01962	0.00206	6.64354e-06	2.23425e-08	1.28586e-15	2.5959e-39	3230.59	0.02456	0.02512	2.1218e-07	0.0228	2.69207e-11	5.79087e-99	0.00217	0.000145718	3230.59	0.02109	0.0215	1.24141e-07	0.01579	2.41612e-17	0.00474	0.000967943	1.84883e-39	3230.59	0.01056	0.01068	3.31873e-06	0.00694	0.000324252	8.99816e-17	0.00341	7.15549e-63		0.0802	-0.03	0.0414	0.0071	0.0228
3093.21	0.00771	0.00878	0.00873	4.33831e-05	1.07713e-10	2.43598e-20	6.16523e-24	3126.44	0.02107	0.0221	0.01984	0.00225	7.83322e-06	2.70712e-08	1.73184e-15	5.04911e-39	3234.2	0.02554	0.02633	1.29843e-07	0.02435	4.4128e-11	4.17776e-97	0.00181	0.000176108	3234.2	0.02191	0.02258	7.61632e-08	0.01723	5.77878e-17	0.00427	0.00109	1.14882e-38	3234.2	0.01089	0.01109	2.38986e-06	0.00761	0.000375038	2.02507e-16	0.00311	1.45096e-61		0.0819	0.0189	0.0849	0.0737	0.0256
3094.64	0.00858	0.00913	0.00908	4.80252e-05	1.30772e-10	3.33195e-20	8.41663e-24	3128.37	0.02162	0.02251	0.02005	0.00246	9.22181e-06	3.27604e-08	2.32922e-15	9.79518e-39	3237.8	0.02659	0.02756	7.85608e-08	0.02586	7.1871e-11	2.89048e-95	0.00149	0.000211975	3237.8	0.02283	0.02369	4.62201e-08	0.01866	1.36609e-16	0.00381	0.00122	6.99571e-38	3237.8	0.01123	0.01152	1.70749e-06	0.00828	0.000432422	4.50946e-16	0.00281	2.84553e-60		0.1088	-0.0529	0.1348	0.0023	0.0064
3096.07	0.00943	0.0095	0.00944	5.3126e-05	1.58628e-10	4.55228e-20	1.14793e-23	3130.3	0.02214	0.02293	0.02024	0.00268	1.084e-05	3.95966e-08	3.12825e-15	1.89531e-38	3241.4	0.02775	0.02878	4.6997e-08	0.02731	1.16306e-10	1.91788e-93	0.00121	0.000254112	3241.4	0.02382	0.0248	2.77443e-08	0.02006	3.19186e-16	0.00337	0.00137	4.17479e-37	3241.4	0.01162	0.01197	1.21041e-06	0.00896	0.000497027	9.93588e-16	0.00252	5.39713e-59		0.0985	-0.0075	0.039	0.0114	0.0072
3097.5	0.01028	0.00987	0.00981	5.87265e-05	1.92248e-10	6.21249e-20	1.56417e-23	3132.23	0.02269	0.02335	0.02042	0.00291	1.27226e-05	4.78007e-08	4.19545e-15	3.65776e-38	3245	0.02901	0.02997	2.77977e-08	0.02869	1.8701e-10	1.22039e-91	0.000976676	0.000303391	3245	0.02485	0.0259	1.6473e-08	0.0214	7.37109e-16	0.00297	0.00153	2.44153e-36	3245	0.01203	0.01243	8.51317e-07	0.00962	0.000569497	2.16614e-15	0.00224	9.90044e-58		0.0876	0.0293	0.4073	-0.0067	0.1566
3098.93	0.01112	0.01025	0.01019	6.48712e-05	2.32788e-10	8.46853e-20	2.12931e-23	3134.16	0.02328	0.02377	0.02059	0.00316	1.49093e-05	5.76339e-08	5.6188e-15	7.04079e-38	3248.61	0.0303	0.03111	1.62564e-08	0.02997	2.9877e-10	7.44742e-90	0.000778529	0.000360759	3248.61	0.02594	0.02696	9.67453e-09	0.02266	1.68245e-15	0.00259	0.00171	1.39931e-35	3248.61	0.01247	0.01289	5.94069e-07	0.01026	0.000650492	4.67266e-15	0.00198	1.75646e-56		0.0082	-0.0022	0.1388	0.015	0.074
3100.37	0.0119	0.01065	0.01057	7.16076e-05	2.81629e-10	1.15307e-19	2.8959e-23	3136.09	0.02383	0.02419	0.02075	0.00343	1.74451e-05	6.94046e-08	7.51442e-15	1.35175e-37	3252.21	0.03167	0.03218	9.39971e-09	0.03114	4.74263e-10	4.35851e-88	0.000613951	0.000427237	3252.21	0.02708	0.02797	5.62009e-09	0.02382	3.79558e-15	0.00225	0.0019	7.85935e-35	3252.21	0.01294	0.01334	4.1131e-07	0.01087	0.000740682	9.97331e-15	0.00173	3.0138e-55		0.1022	-0.0215	0.1932	0.0146	0.0191
3101.8	0.01262	0.01105	0.01097	7.89871e-05	3.40418e-10	1.56823e-19	3.93475e-23	3138.02	0.0242	0.02462	0.02088	0.00372	2.0381e-05	8.34768e-08	1.00354e-14	2.58846e-37	3255.81	0.03305	0.03316	5.37379e-09	0.03217	7.4802e-10	2.44622e-86	0.000478991	0.000503914	3255.81	0.02824	0.0289	3.22933e-09	0.02486	8.46323e-15	0.00194	0.0021	4.32597e-34	3255.81	0.01344	0.01378	2.82545e-07	0.01143	0.000840738	2.10626e-14	0.00151	5.00129e-54		0.0785	-0.0394	0.1203	-0.0142	0.0106
3103.23	0.01331	0.01146	0.01138	8.70649e-05	4.11117e-10	2.13044e-19	5.34122e-23	3139.94	0.02448	0.02505	0.02101	0.00402	2.37746e-05	1.00279e-07	1.33832e-14	4.94375e-37	3259.41	0.03436	0.03402	3.03754e-09	0.03306	1.17224e-09	1.31668e-84	0.000369706	0.000591946	3259.41	0.02934	0.02972	1.83544e-09	0.02574	1.86516e-14	0.00166	0.00232	2.33349e-33	3259.41	0.01392	0.01419	1.92572e-07	0.01193	0.000951325	4.40133e-14	0.0013	8.0268e-53		0.1676	-0.0203	0.1565	0.0436	0.1149
3104.66	0.01399	0.01188	0.01179	9.59002e-05	4.96061e-10	2.89091e-19	7.24356e-23	3141.87	0.02483	0.02549	0.02112	0.00434	2.76908e-05	1.20316e-07	1.78228e-14	9.41762e-37	3263.01	0.03555	0.03477	1.69762e-09	0.03379	1.8253e-09	6.79661e-83	0.000282305	0.000692538	3263.01	0.03032	0.03043	1.03187e-09	0.02646	4.06276e-14	0.00141	0.00256	1.23353e-32	3263.01	0.01436	0.01456	1.30222e-07	0.01237	0.00107	9.10025e-14	0.00112	1.24593e-51		0.0655	0.0378	0.2103	-0.0096	0.0824
3106.09	0.01467	0.01232	0.01221	0.000105557	5.98029e-10	3.91838e-19	9.81416e-23	3143.8	0.02533	0.02592	0.02121	0.00468	3.22028e-05	1.44179e-07	2.37015e-14	1.78935e-36	3266.62	0.03656	0.03537	9.38063e-10	0.03435	2.82397e-09	3.36458e-81	0.000213264	0.000806943	3266.62	0.0311	0.031	5.73803e-10	0.027	8.7468e-14	0.00119	0.00281	6.39025e-32	3266.62	0.01478	0.0149	8.73697e-08	0.01274	0.00121	1.86174e-13	0.000952057	1.87042e-50		0.0373	-0.0089	0.0213	0.0191	0.009
3107.52	0.01542	0.01276	0.01264	0.000116103	7.20324e-10	5.30498e-19	1.32844e-22	3145.73	0.02598	0.02637	0.02129	0.00505	3.73927e-05	1.72563e-07	3.14749e-14	3.39092e-36	3270.22	0.0373	0.03582	5.12507e-10	0.03472	4.34107e-09	1.59733e-79	0.000159386	0.000936437	3270.22	0.03168	0.03143	3.15617e-10	0.02735	1.86123e-13	0.000993458	0.00308	3.24422e-31	3270.22	0.01517	0.01518	5.816e-08	0.01303	0.00135	3.76864e-13	0.000804444	2.71565e-49		0.0213	-0.0381	0.1178	0.0445	0.0504
3108.95	0.0163	0.01321	0.01308	0.000127611	8.66863e-10	7.17408e-19	1.79648e-22	3147.66	0.02668	0.02682	0.02135	0.00543	4.33526e-05	2.06281e-07	4.17388e-14	6.4093e-36	3273.82	0.03765	0.03611	2.76849e-10	0.03491	6.63049e-09	7.27253e-78	0.000117846	0.00108	3273.82	0.03201	0.03169	1.71717e-10	0.0275	3.91448e-13	0.000825797	0.00337	1.61408e-30	3273.82	0.01545	0.01541	3.84127e-08	0.01323	0.00151	7.54828e-13	0.000674697	3.81331e-48		0.0278	-0.0047	0.0894	-0.023	0.1952
3110.38	0.01726	0.01367	0.01353	0.00014016	1.04229e-09	9.6907e-19	2.42712e-22	3149.59	0.02734	0.02727	0.02139	0.00583	5.01855e-05	2.46286e-07	5.52716e-14	1.2083e-35	3277.42	0.03761	0.03623	1.47864e-10	0.0349	1.00625e-08	3.17543e-76	8.62021e-05	0.00125	3277.42	0.03207	0.03179	9.24111e-11	0.02744	8.13713e-13	0.000681564	0.00367	7.86981e-30	3277.42	0.01557	0.01558	2.51716e-08	0.01334	0.00168	1.49592e-12	0.000561696	5.17872e-47		0.0694	0.0438	0.0781	0.0517	0.1886
3111.82	0.01817	0.01414	0.01399	0.000153833	1.25213e-09	1.30752e-18	3.27603e-22	3151.52	0.0279	0.02773	0.02142	0.00626	5.80066e-05	2.93689e-07	7.3089e-14	2.27198e-35	3281.02	0.03727	0.03619	7.80832e-11	0.0347	1.51731e-08	1.32968e-74	6.23813e-05	0.00143	3281.02	0.03189	0.03173	4.91916e-11	0.02718	1.67183e-12	0.000558535	0.00399	3.76034e-29	3281.02	0.01561	0.01569	1.63657e-08	0.01335	0.00187	2.93337e-12	0.000464165	6.80197e-46		0.0584	0.0622	0.1983	0.0547	0.0258
3113.25	0.01896	0.01462	0.01445	0.000168719	1.50288e-09	1.76218e-18	4.41768e-22	3153.45	0.02837	0.0282	0.02143	0.00671	6.69439e-05	3.49785e-07	9.65137e-14	4.26095e-35	3284.63	0.03672	0.036	4.07688e-11	0.03432	2.27329e-08	5.33971e-73	4.46607e-05	0.00163	3284.63	0.03149	0.0315	2.59009e-11	0.02672	3.39497e-12	0.000454467	0.00433	1.76081e-28	3284.63	0.01559	0.01573	1.05571e-08	0.01328	0.00207	5.69145e-12	0.000380736	8.64051e-45		0.048	-0.0052	0.0276	-0.0194	0.1258
3114.68	0.01961	0.01511	0.01492	0.000184914	1.80226e-09	2.37223e-18	5.95154e-22	3155.37	0.02886	0.02868	0.02142	0.00717	7.71401e-05	4.16086e-07	1.27266e-13	7.97035e-35	3288.23	0.03603	0.03564	2.10462e-11	0.03376	3.38413e-08	2.05643e-71	3.16323e-05	0.00185	3288.23	0.03093	0.03112	1.34895e-11	0.02607	6.81401e-12	0.000367168	0.00468	8.08021e-28	3288.23	0.01551	0.0157	6.75676e-09	0.01311	0.00228	1.09264e-11	0.000309995	1.06154e-43		0.0562	0.007	0.0859	0.0021	0.1727
3116.11	0.02019	0.0156	0.0154	0.000202518	2.15937e-09	3.18984e-18	8.01039e-22	3157.3	0.02945	0.02916	0.0214	0.00767	8.87533e-05	4.94347e-07	1.67581e-13	1.48702e-34	3291.83	0.03521	0.03514	1.07422e-11	0.03302	5.00553e-08	7.59518e-70	2.21652e-05	0.0021	3291.83	0.03026	0.03059	6.94917e-12	0.02525	1.35174e-11	0.000294535	0.00505	3.63376e-27	3291.83	0.01538	0.01562	4.29062e-09	0.01285	0.00251	2.07553e-11	0.000250532	1.26132e-42		0.1017	0.013	0.0115	-0.0241	0.0888
3117.54	0.02074	0.01611	0.01589	0.00022164	2.58497e-09	4.28436e-18	1.07713e-21	3159.23	0.03008	0.02965	0.02137	0.00818	0.000101959	5.86607e-07	2.20355e-13	2.76712e-34	3295.43	0.03421	0.03451	5.42115e-12	0.03212	7.35638e-08	2.69022e-68	1.53655e-05	0.00237	3295.43	0.02949	0.02994	3.54101e-12	0.02428	2.65037e-11	0.000234595	0.00543	1.60145e-26	3295.43	0.01516	0.01547	2.70326e-09	0.01251	0.00276	3.90103e-11	0.00020098	1.44945e-41		0.0056	0.0444	0.0434	0.0653	0.0533
3118.97	0.0213	0.01662	0.01638	0.000242395	3.09173e-09	5.74791e-18	1.447e-21	3161.16	0.03067	0.03015	0.02131	0.00872	0.00011695	6.95233e-07	2.89341e-13	5.13579e-34	3299.03	0.03312	0.03375	2.70498e-12	0.03108	1.07421e-07	9.13829e-67	1.05379e-05	0.00266	3299.03	0.02865	0.02917	1.78475e-12	0.02317	5.13621e-11	0.000185528	0.00582	6.91661e-26	3299.03	0.01489	0.01527	1.68983e-09	0.0121	0.00301	7.25482e-11	0.000160038	1.61093e-40		0.0664	-0.0028	0.0486	-0.0592	0.0548
3120.4	0.02184	0.01715	0.01688	0.000264903	3.69457e-09	7.70263e-18	1.94205e-21	3163.09	0.0312	0.03066	0.02124	0.00928	0.00013394	8.22962e-07	3.79388e-13	9.50728e-34	3302.64	0.03202	0.03289	1.33448e-12	0.0299	1.55856e-07	2.97693e-65	7.14991e-06	0.00298	3302.64	0.02775	0.02831	8.89786e-13	0.02195	9.8379e-11	0.000145683	0.00622	2.9275e-25	3302.64	0.01464	0.01502	1.04805e-09	0.01162	0.00328	1.33497e-10	0.000126494	1.73157e-39		0.0313	0.0568	0.105	0.0476	0.0681
3121.84	0.02238	0.01768	0.01739	0.000289295	4.41108e-09	1.03104e-17	2.60401e-21	3165.02	0.03177	0.03117	0.02116	0.00986	0.000153163	9.72965e-07	4.96757e-13	1.7554e-33	3306.24	0.0309	0.03194	6.50932e-13	0.02862	2.24683e-07	9.30031e-64	4.79932e-06	0.00332	3306.24	0.02683	0.02738	4.38783e-13	0.02063	1.86245e-10	0.000113585	0.00664	1.2143e-24	3306.24	0.01439	0.01474	6.44926e-10	0.01107	0.00357	2.43061e-10	9.92426e-05	1.8001e-38		0.073	0.0168	0.0825	-0.0022	0.0964
3123.27	0.02287	0.01822	0.0179	0.000315707	5.26191e-09	1.37853e-17	3.48828e-21	3166.95	0.03243	0.0317	0.02105	0.01047	0.000174878	1.1489e-06	6.49518e-13	3.23268e-33	3309.84	0.0297	0.03092	3.13931e-13	0.02724	3.21831e-07	2.78647e-62	3.18708e-06	0.00368	3309.84	0.02589	0.0264	2.14028e-13	0.01926	3.48491e-10	8.79303e-05	0.00706	4.93601e-24	3309.84	0.01407	0.01442	3.93752e-10	0.01048	0.00386	4.37882e-10	7.72868e-05	1.80986e-37		0.0359	0.0372	0.0323	-0.0541	0.0184
3124.7	0.02325	0.01877	0.01842	0.000344285	6.27133e-09	1.84104e-17	4.66842e-21	3168.88	0.03309	0.03224	0.02094	0.0111	0.000199366	1.35498e-06	8.48059e-13	5.93774e-33	3313.44	0.02847	0.02985	1.49695e-13	0.02578	4.58033e-07	8.00638e-61	2.09383e-06	0.00407	3313.44	0.02497	0.02539	1.03264e-13	0.01784	6.44498e-10	6.75877e-05	0.00749	1.9663e-23	3313.44	0.01371	0.01408	2.38519e-10	0.00986	0.00417	7.80541e-10	5.97436e-05	1.75989e-36		0.0897	0.0058	0.0453	0.0335	0.0947
3126.13	0.02351	0.01932	0.01895	0.000375181	7.46781e-09	2.45593e-17	6.24192e-21	3170.8	0.03363	0.03278	0.0208	0.01175	0.000226935	1.59607e-06	1.10573e-12	1.0878e-32	3317.05	0.02732	0.02875	7.05763e-14	0.02427	6.47703e-07	2.2062e-59	1.36089e-06	0.00448	3317.05	0.02408	0.02437	4.92815e-14	0.0164	1.17808e-09	5.15829e-05	0.00792	7.67625e-23	3317.05	0.01339	0.01373	1.43354e-10	0.0092	0.00449	1.37668e-09	4.58414e-05	1.65508e-35		0.083	0.0307	0.237	-0.0112	0.0185
3127.56	0.02379	0.01988	0.01947	0.000408558	8.88473e-09	3.27246e-17	8.33786e-21	3172.73	0.03405	0.03333	0.02066	0.01242	0.000257921	1.87774e-06	1.43965e-12	1.98767e-32	3320.65	0.02631	0.02763	3.28991e-14	0.02272	9.10052e-07	5.83017e-58	8.75069e-07	0.00491	3320.65	0.02323	0.02336	2.32635e-14	0.01497	2.12838e-09	3.9089e-05	0.00835	2.93678e-22	3320.65	0.01313	0.01338	8.54833e-11	0.00853	0.00481	2.40252e-09	3.49143e-05	1.50537e-34		0.0504	0.0337	0.0823	-0.0504	0.1242
3128.99	0.02423	0.02045	0.02001	0.000444587	1.05612e-08	4.3555e-17	1.11271e-20	3174.66	0.03455	0.0339	0.0205	0.01311	0.00029269	2.20642e-06	1.87178e-12	3.62253e-32	3324.25	0.02539	0.02652	1.5163e-14	0.02115	1.27048e-06	1.47755e-56	5.56666e-07	0.00536	3324.25	0.02245	0.02238	1.08623e-14	0.01356	3.80057e-09	2.94111e-05	0.00879	1.10107e-21	3324.25	0.01291	0.01303	5.05754e-11	0.00785	0.00515	4.14859e-09	2.63954e-05	1.32422e-33		0.089	-0.005	0.0163	-0.0421	0.0303
3130.42	0.02483	0.02103	0.02055	0.000483447	1.25429e-08	5.79039e-17	1.48353e-20	3176.59	0.03524	0.03447	0.02032	0.01382	0.000331639	2.58945e-06	2.43018e-12	6.58487e-32	3327.85	0.02446	0.02542	6.90974e-15	0.01959	1.7623e-06	3.59114e-55	3.50333e-07	0.00583	3327.85	0.02169	0.02144	5.01682e-15	0.01219	6.70766e-09	2.19725e-05	0.00922	4.04562e-21	3327.85	0.01265	0.01269	2.96883e-11	0.00718	0.00549	7.08812e-09	1.98076e-05	1.12659e-32		0.043	-0.0224	0.024	-0.0223	0.1754
3131.86	0.02547	0.02161	0.02109	0.000525329	1.48834e-08	7.68925e-17	1.97606e-20	3178.52	0.03592	0.03506	0.02013	0.01455	0.000375195	3.03525e-06	3.15072e-12	1.19386e-31	3331.45	0.02357	0.02436	3.11325e-15	0.01804	2.42886e-06	8.37042e-54	2.18124e-07	0.00632	3331.45	0.02097	0.02055	2.29187e-15	0.01088	1.17008e-08	1.62988e-05	0.00965	1.45673e-20	3331.45	0.0124	0.01236	1.72908e-11	0.00651	0.00583	1.19828e-08	1.47542e-05	9.26975e-32		0.0935	0.0351	0.0805	-0.0038	0.0526
3133.29	0.02601	0.0222	0.02163	0.000570432	1.76451e-08	1.01992e-16	2.62962e-20	3180.45	0.03639	0.03565	0.01993	0.0153	0.000423822	3.55344e-06	4.07913e-12	2.15888e-31	3335.06	0.02279	0.02334	1.38689e-15	0.01652	3.32611e-06	1.87107e-52	1.34357e-07	0.00681	3335.06	0.02035	0.01972	1.03564e-15	0.00964	2.01737e-08	1.20044e-05	0.01007	5.14037e-20	3335.06	0.0122	0.01206	9.99156e-12	0.00587	0.00618	2.0044e-08	1.09088e-05	7.37668e-31		0.1282	-0.0047	0.1197	0.0086	0.0722
3134.72	0.02636	0.0228	0.02218	0.000618964	2.09008e-08	1.35131e-16	3.49602e-20	3182.38	0.03678	0.03625	0.01971	0.01606	0.00047802	4.15499e-06	5.27368e-12	3.89379e-31	3338.66	0.02209	0.02238	6.10864e-16	0.01505	4.52565e-06	4.01104e-51	8.18749e-08	0.00732	3338.66	0.01977	0.01896	4.62896e-16	0.00848	3.43778e-08	8.77885e-06	0.01048	1.7776e-19	3338.66	0.01202	0.01179	5.72845e-12	0.00526	0.00653	3.31749e-08	8.00611e-06	5.67734e-30		0.0411	0.0062	0.0116	-0.0788	0.0001
3136.15	0.02652	0.0234	0.02273	0.000671146	2.47355e-08	1.78833e-16	4.6435e-20	3184.3	0.03734	0.03687	0.01948	0.01684	0.000538324	4.85241e-06	6.80842e-12	7.00465e-31	3342.26	0.0214	0.02147	2.66026e-16	0.01364	6.11838e-06	8.24617e-50	4.93601e-08	0.00783	3342.26	0.01919	0.01828	2.04652e-16	0.0074	5.79019e-08	6.37446e-06	0.01088	6.02417e-19	3342.26	0.01181	0.01155	3.25857e-12	0.00467	0.00687	5.4329e-08	5.83235e-06	4.22593e-29		0.065	0.0462	0.1416	0.0921	0.1638
3137.58	0.02659	0.02401	0.02328	0.000727208	2.92479e-08	2.36399e-16	6.16177e-20	3186.23	0.0381	0.03749	0.01924	0.01764	0.000605307	5.65995e-06	8.77741e-12	1.25681e-30	3345.86	0.02076	0.02064	1.14545e-16	0.01229	8.2187e-06	1.62582e-48	2.94399e-08	0.00835	3345.86	0.01866	0.01767	8.94961e-17	0.00641	9.63898e-08	4.59577e-06	0.01126	2.00071e-18	3345.86	0.01163	0.01134	1.8391e-12	0.00412	0.00721	8.80342e-08	4.2174e-06	3.04222e-28		0.0019	0.0124	0.1037	-0.0114	0.0528
3139.01	0.02678	0.02462	0.02383	0.000787389	3.4553e-08	3.12141e-16	8.16873e-20	3188.16	0.03882	0.03811	0.01899	0.01844	0.000679585	6.59379e-06	1.12999e-11	2.24917e-30	3349.46	0.02019	0.01988	4.87649e-17	0.01101	1.09693e-05	3.07412e-47	1.73713e-08	0.00886	3349.46	0.01821	0.01713	3.87123e-17	0.00551	1.58596e-07	3.2899e-06	0.01162	6.5117e-18	3349.46	0.01149	0.01116	1.02983e-12	0.00361	0.00755	1.41146e-07	3.02709e-06	2.11812e-27		0.0111	-0.0476	0.0905	-0.0195	0.0587
3140.44	0.0272	0.02524	0.02439	0.000851943	4.07845e-08	4.11682e-16	1.08191e-19	3190.09	0.03936	0.03875	0.01872	0.01926	0.00076181	7.67228e-06	1.45267e-11	4.01463e-30	3353.07	0.01968	0.01919	2.05264e-17	0.00981	1.45468e-05	5.57437e-46	1.01405e-08	0.00936	3353.07	0.01782	0.01667	1.65635e-17	0.0047	2.57916e-07	2.33839e-06	0.01196	2.07696e-17	3353.07	0.01139	0.01102	5.72158e-13	0.00315	0.00787	2.23916e-07	2.15668e-06	1.42628e-26		0.0033	0.0404	0.0909	0.0617	0.0075
3141.88	0.02774	0.02586	0.02494	0.00092113	4.80975e-08	5.42349e-16	1.43159e-19	3192.02	0.03981	0.0394	0.01845	0.02009	0.000852678	8.91622e-06	1.86488e-11	7.14723e-30	3356.67	0.01919	0.01857	8.54267e-18	0.00869	1.91676e-05	9.69385e-45	5.85633e-09	0.00986	3356.67	0.01743	0.01626	7.00988e-18	0.00399	4.14558e-07	1.65029e-06	0.01228	6.49211e-17	3356.67	0.01129	0.01091	3.15393e-13	0.00272	0.00819	3.51478e-07	1.5252e-06	9.28857e-26		0.0337	-0.0227	0.0923	0.0271	0.0286
3143.31	0.02821	0.02649	0.02549	0.000995226	5.66717e-08	7.13676e-16	1.8925e-19	3193.95	0.04031	0.04005	0.01816	0.02092	0.000952924	1.03491e-05	2.39067e-11	1.26911e-29	3360.27	0.01872	0.01802	3.5152e-18	0.00766	2.50945e-05	1.61668e-43	3.34599e-09	0.01034	3360.27	0.01704	0.01592	2.93445e-18	0.00335	6.58593e-07	1.15641e-06	0.01257	1.98869e-16	3360.27	0.01117	0.01082	1.72494e-13	0.00233	0.00848	5.45895e-07	1.07064e-06	5.8504e-25		0.0318	0.0423	0.0414	-0.0079	0.0326
3144.74	0.02855	0.02712	0.02605	0.00107	6.67158e-08	9.38058e-16	2.49943e-19	3195.88	0.04092	0.0407	0.01787	0.02176	0.00106	1.19976e-05	3.06038e-11	2.24766e-29	3363.87	0.01824	0.01754	1.43015e-18	0.00672	3.26437e-05	2.5857e-42	1.89129e-09	0.01079	3363.87	0.01663	0.01563	1.21506e-18	0.0028	1.03412e-06	8.04592e-07	0.01283	5.96997e-16	3363.87	0.01106	0.01076	9.36013e-14	0.00199	0.00877	8.38915e-07	7.46008e-07	3.56381e-24		0.0751	-0.0048	0.0291	0.0166	0.0209
3146.17	0.02889	0.02776	0.0266	0.00116	7.84708e-08	1.23158e-15	3.29789e-19	3197.81	0.04156	0.04137	0.01757	0.0226	0.00118	1.38916e-05	3.91218e-11	3.97038e-29	3367.47	0.01775	0.01712	5.75293e-19	0.00586	4.21921e-05	3.96605e-41	1.05761e-09	0.01122	3367.47	0.01621	0.01539	4.97654e-19	0.00232	1.6049e-06	5.55838e-07	0.01307	1.75631e-15	3367.47	0.0109	0.01071	5.03937e-14	0.00168	0.00903	1.27563e-06	5.15966e-07	2.09959e-23		0.2133	0.0402	0.094	-0.005	0.049
3147.6	0.02937	0.02839	0.02714	0.00125	9.22158e-08	1.61512e-15	4.3473e-19	3199.73	0.04215	0.04203	0.01726	0.02344	0.00132	1.60649e-05	4.99401e-11	6.99523e-29	3371.08	0.01726	0.01676	2.28808e-19	0.00508	5.41844e-05	5.83398e-40	5.85099e-10	0.01163	3371.08	0.01581	0.01518	2.01611e-19	0.00191	2.46178e-06	3.81267e-07	0.01327	5.06351e-15	3371.08	0.01073	0.01069	2.69189e-14	0.00141	0.00927	1.91924e-06	3.54225e-07	1.19632e-22		0.1695	-0.0191	0.0279	-0.0348	0.1121
3149.03	0.02993	0.02904	0.02769	0.00135	1.08273e-07	2.11568e-15	5.72522e-19	3201.66	0.04269	0.0427	0.01694	0.02428	0.00146	1.85554e-05	6.36601e-11	1.22926e-28	3374.68	0.01682	0.01644	8.99768e-20	0.00438	6.91398e-05	8.22997e-39	3.20234e-10	0.01199	3374.68	0.01548	0.015	8.07897e-20	0.00156	3.73228e-06	2.5967e-07	0.01344	1.43063e-14	3374.68	0.01058	0.01067	1.42667e-14	0.00118	0.00949	2.85714e-06	2.41388e-07	6.59254e-22		0.0977	-0.0004	0.1086	-0.0903	0.1401
3150.46	0.03039	0.02968	0.02823	0.00145	1.27014e-07	2.76822e-15	7.53275e-19	3203.59	0.04336	0.04338	0.01662	0.02512	0.00162	2.14057e-05	8.1035e-11	2.15452e-28	3378.28	0.01645	0.01617	3.49836e-20	0.00376	8.76583e-05	1.11342e-37	1.73396e-10	0.01232	3378.28	0.01518	0.01484	3.20225e-20	0.00126	5.5927e-06	1.75599e-07	0.01357	3.9612e-14	3378.28	0.01047	0.01067	7.50202e-15	0.000978144	0.00968	4.20855e-06	1.6328e-07	3.51358e-21		0.0339	0.03	0.1197	-0.047	0.1628
3151.89	0.03067	0.03033	0.02877	0.00156	1.48868e-07	3.61791e-15	9.90157e-19	3205.52	0.04424	0.04406	0.01628	0.02595	0.0018	2.46635e-05	1.03007e-10	3.76643e-28	3381.88	0.01611	0.01592	1.34485e-20	0.0032	0.000110425	1.44459e-36	9.28852e-11	0.01261	3381.88	0.01491	0.01469	1.25549e-20	0.00101	8.28308e-06	1.17905e-07	0.01367	1.07485e-13	3381.88	0.01039	0.01066	3.91397e-15	0.000804938	0.00985	6.13382e-06	1.0963e-07	1.81108e-20		0.1206	0.0784	0.1321	0.0864	0.1223
3153.33	0.03084	0.03098	0.0293	0.00168	1.74329e-07	4.72304e-15	1.3003e-18	3207.45	0.04523	0.04474	0.01595	0.02677	0.00199	2.83823e-05	1.30751e-10	6.56718e-28	3385.48	0.0158	0.0157	5.11162e-21	0.00272	0.000138215	1.79745e-35	4.92253e-11	0.01285	3385.48	0.01464	0.01455	4.86883e-21	0.000809277	1.21251e-05	7.86053e-08	0.01373	2.85822e-13	3385.48	0.01031	0.01065	2.02602e-15	0.000657778	0.00999	8.8456e-06	7.30639e-08	9.02858e-20		0.0061	0.0173	0.0646	-0.0418	0.0493
3154.76	0.03108	0.03163	0.02983	0.0018	2.03965e-07	6.15872e-15	1.70597e-18	3209.38	0.04608	0.04542	0.01561	0.02758	0.00219	3.26218e-05	1.65734e-10	1.14208e-27	3389.09	0.01553	0.01551	1.92096e-21	0.00229	0.000171891	2.14485e-34	2.58086e-11	0.01304	3389.09	0.0144	0.01441	1.86764e-21	0.000641225	1.7543e-05	5.20333e-08	0.01375	7.44843e-13	3389.09	0.01025	0.01064	1.04053e-15	0.00053377	0.0101	1.26218e-05	4.83346e-08	4.35304e-19		0.0829	0.0231	0.1886	0.0546	0.0549
3156.19	0.03154	0.03228	0.03035	0.00193	2.38428e-07	8.02168e-15	2.2361e-18	3211.31	0.04661	0.0461	0.01526	0.02838	0.00242	3.74486e-05	2.09781e-10	1.981e-27	3392.69	0.01528	0.01532	7.13765e-22	0.00192	0.000212403	2.4545e-33	1.33868e-11	0.01318	3392.69	0.01419	0.01426	7.08632e-22	0.000504304	2.50867e-05	3.41996e-08	0.01374	1.90221e-12	3392.69	0.01018	0.01062	5.30219e-16	0.000430116	0.01017	1.78202e-05	3.17389e-08	2.02982e-18		0.074	-0.0011	0.0198	-0.0006	0.0377
3157.62	0.03223	0.03294	0.03087	0.00207	2.7847e-07	1.04363e-14	2.92818e-18	3213.24	0.04691	0.04678	0.01491	0.02916	0.00266	4.29369e-05	2.65159e-10	3.42722e-27	3396.29	0.01502	0.01514	2.62221e-22	0.0016	0.000260784	2.69374e-32	6.86944e-12	0.01327	3396.29	0.01398	0.01411	2.65952e-22	0.00039368	3.54574e-05	2.23187e-08	0.01368	4.76075e-12	3396.29	0.01008	0.01059	2.68065e-16	0.000344172	0.01022	2.48945e-05	2.06874e-08	9.15408e-18		0.0787	0.0534	0.0709	0.078	0.083
3159.05	0.03298	0.0336	0.03137	0.00222	3.24949e-07	1.35623e-14	3.83083e-18	3215.16	0.04722	0.04745	0.01456	0.02992	0.00293	4.91691e-05	3.34684e-10	5.91383e-27	3399.89	0.01479	0.01496	9.52476e-23	0.00133	0.000318135	2.83514e-31	3.4874e-12	0.01331	3399.89	0.01378	0.01395	9.87288e-23	0.000305045	4.95328e-05	1.4462e-08	0.01359	1.16766e-11	3399.89	0.00998	0.01054	1.34466e-16	0.000273478	0.01023	3.44105e-05	1.33844e-08	3.99267e-17		0.1019	0.0231	0.0295	-0.0048	0.0356
3160.48	0.03355	0.03426	0.03187	0.00238	3.78853e-07	1.76045e-14	5.007e-18	3217.09	0.04768	0.04813	0.0142	0.03066	0.00321	5.62369e-05	4.21843e-10	1.01781e-26	3403.5	0.01457	0.01477	3.42072e-23	0.0011	0.000385613	2.86167e-30	1.75152e-12	0.01329	3403.5	0.01362	0.01377	3.62527e-23	0.000234614	6.83916e-05	9.30453e-09	0.01347	2.80659e-11	3403.5	0.00989	0.01048	6.69221e-17	0.000215788	0.01022	4.70626e-05	8.59549e-09	1.68424e-16		0.1605	0.0277	0.0121	0.0228	0.0198
3161.91	0.03391	0.03491	0.03236	0.00255	4.4131e-07	2.28256e-14	6.5381e-18	3219.02	0.04821	0.0488	0.01385	0.03138	0.00352	6.42417e-05	5.30951e-10	1.74715e-26	3407.1	0.01435	0.01458	1.21466e-23	0.000902208	0.000464413	2.77008e-29	8.70294e-13	0.01322	3407.1	0.01344	0.01358	1.31672e-23	0.000179107	9.33332e-05	5.9439e-09	0.01331	6.611e-11	3407.1	0.00979	0.0104	3.30456e-17	0.000169079	0.01017	6.36882e-05	5.47927e-09	6.87128e-16		0.1784	0.0556	0.1627	0.0601	0.1659
3163.35	0.03425	0.03557	0.03285	0.00273	5.13611e-07	2.95615e-14	8.52933e-18	3220.95	0.04871	0.04947	0.01349	0.03206	0.00385	7.3296e-05	6.67336e-10	2.99134e-26	3410.7	0.01412	0.01438	4.26451e-24	0.000736502	0.000555734	2.57152e-28	4.27809e-13	0.01309	3410.7	0.01327	0.01338	4.73047e-24	0.000135719	0.00012589	3.77015e-09	0.01312	1.52608e-10	3410.7	0.00972	0.0103	1.61899e-17	0.000131555	0.01009	8.52787e-05	3.467e-09	2.71121e-15		0.0578	0.0035	0.054	0.0034	0.0609
3164.78	0.03476	0.03623	0.03332	0.00292	5.97231e-07	3.82416e-14	1.11165e-17	3222.88	0.04925	0.05014	0.01313	0.03272	0.0042	8.35238e-05	8.37572e-10	5.10823e-26	3414.3	0.01397	0.01417	1.48033e-24	0.000597945	0.000660756	2.28937e-27	2.08051e-13	0.01292	3414.3	0.01314	0.01316	1.68101e-24	0.000102079	0.000167831	2.3744e-09	0.01289	3.45234e-10	3414.3	0.0097	0.01019	7.86975e-18	0.000101645	0.00997	0.000112985	2.17753e-09	1.03462e-14		0.0542	0.0249	0.2959	0.0376	0.0723
3166.21	0.03546	0.0369	0.03378	0.00311	6.93854e-07	4.94142e-14	1.44746e-17	3224.81	0.04988	0.0508	0.01277	0.03335	0.00458	9.50621e-05	1.04975e-09	8.70052e-26	3417.9	0.01384	0.01395	5.08069e-25	0.0004828	0.000780595	1.95464e-26	1.00097e-13	0.01269	3417.9	0.01305	0.01293	5.90873e-25	7.62082e-05	0.000221144	1.48477e-09	0.01263	7.6537e-10	3417.9	0.00969	0.01006	3.79546e-18	7.79864e-05	0.00983	0.000148114	1.35755e-09	3.81847e-14		0.0463	0.0037	0.0114	0.0144	0.057
3167.64	0.03614	0.03756	0.03423	0.00332	8.054e-07	6.37783e-14	1.88295e-17	3226.74	0.05051	0.05145	0.01241	0.03395	0.00499	0.000108062	1.31383e-09	1.47805e-25	3421.51	0.01365	0.01372	1.7241e-25	0.000387698	0.000916266	1.60046e-25	4.76443e-14	0.01242	3421.51	0.01289	0.01269	2.05435e-25	5.64725e-05	0.000288005	9.21883e-10	0.01235	1.66285e-09	3421.51	0.00959	0.00991	1.81616e-18	5.9417e-05	0.00966	0.000192119	8.40086e-10	1.36298e-13		0.0196	0.0317	0.1084	-0.0095	0.0356
3169.07	0.03669	0.03822	0.03467	0.00355	9.34055e-07	8.22243e-14	2.44713e-17	3228.67	0.05112	0.0521	0.01205	0.0345	0.00542	0.000122688	1.64202e-09	2.50439e-25	3425.11	0.01335	0.01348	5.78468e-26	0.000309628	0.00107	1.25675e-24	2.24354e-14	0.0121	3425.11	0.01265	0.01245	7.065e-26	4.15375e-05	0.000370723	5.6833e-10	0.01204	3.54045e-09	3425.11	0.0094	0.00976	8.62242e-19	4.49532e-05	0.00947	0.000246572	5.16028e-10	4.70526e-13		0.1243	0.0498	0.0533	0.0901	0.0278
3170.5	0.03708	0.03888	0.0351	0.00378	1.08231e-06	1.05885e-13	3.17735e-17	3230.59	0.05182	0.05274	0.0117	0.03502	0.00589	0.000139124	2.04929e-09	4.23239e-25	3428.71	0.01308	0.01323	1.91898e-26	0.000245927	0.00124	9.46414e-24	1.04518e-14	0.01175	3428.71	0.0124	0.0122	2.40329e-26	3.03259e-05	0.000471653	3.47885e-10	0.0117	7.38733e-09	3428.71	0.00926	0.00959	4.06154e-19	3.37728e-05	0.00924	0.000313122	3.14631e-10	1.57097e-12		0.072	0.0775	0.09	0.0458	0.0966
3171.93	0.03748	0.03954	0.03551	0.00403	1.25299e-06	1.36198e-13	4.12157e-17	3232.52	0.05262	0.05338	0.01134	0.0355	0.00638	0.000157568	2.55398e-09	7.13408e-25	3432.31	0.01284	0.01298	6.29415e-27	0.000194264	0.00143	6.835e-23	4.81708e-15	0.01136	3432.31	0.01218	0.01196	8.08642e-27	2.19764e-05	0.000593086	2.11436e-10	0.01134	1.51057e-08	3432.31	0.00917	0.00942	1.89819e-19	2.5196e-05	0.009	0.000393443	1.90418e-10	5.07278e-12		0.0012	0.0013	0.0781	-0.0451	0.045
3173.37	0.03801	0.0402	0.03591	0.00428	1.44931e-06	1.74991e-13	5.34133e-17	3234.45	0.05338	0.05401	0.01099	0.03594	0.00691	0.000178238	3.17848e-09	1.19939e-24	3435.91	0.01265	0.01272	2.04117e-27	0.000152615	0.00163	4.73394e-22	2.1964e-15	0.01093	3435.91	0.01202	0.01172	2.69131e-27	1.58076e-05	0.000737117	1.27595e-10	0.01096	3.02703e-08	3435.91	0.00909	0.00924	8.80186e-20	1.86661e-05	0.00873	0.000489157	1.14392e-10	1.58422e-11		0.0359	-0.0103	0.0692	0.0263	0.1361
3174.8	0.03865	0.04086	0.0363	0.00456	1.67491e-06	2.24578e-13	6.91552e-17	3236.38	0.05398	0.05463	0.01064	0.03633	0.00746	0.000201372	3.95009e-09	2.01118e-24	3439.52	0.01251	0.01246	6.54482e-28	0.00011924	0.00185	3.14437e-21	9.90769e-16	0.01048	3439.52	0.01195	0.01149	8.85989e-28	1.12862e-05	0.00090548	7.64532e-11	0.01057	5.94451e-08	3439.52	0.00904	0.00907	4.04944e-20	1.3732e-05	0.00845	0.000601745	6.82124e-11	4.78495e-11		0.0488	0.0411	0.0178	0.0112	0.1718
3176.23	0.03928	0.04151	0.03667	0.00484	1.93393e-06	2.87888e-13	8.94518e-17	3238.31	0.05444	0.05525	0.01029	0.03668	0.00805	0.000227231	4.9021e-09	3.36367e-24	3443.12	0.01235	0.0122	2.07487e-28	9.26545e-05	0.00209	2.00295e-20	4.42149e-16	0.01001	3443.12	0.01184	0.01127	2.88502e-28	7.99828e-06	0.0011	4.5485e-11	0.01017	1.14404e-07	3443.12	0.00898	0.00889	1.84843e-20	1.00316e-05	0.00815	0.000732444	4.03747e-11	1.39775e-10		0.1104	0.0552	0.0275	0.0238	0.1125
3177.66	0.03984	0.04217	0.03703	0.00514	2.23103e-06	3.68626e-13	1.15596e-16	3240.24	0.05494	0.05586	0.00995	0.03698	0.00867	0.000256095	6.07498e-09	5.61105e-24	3446.72	0.01213	0.01195	6.50369e-29	7.1603e-05	0.00235	1.22359e-19	1.95209e-16	0.00952	3446.72	0.01165	0.01107	9.29237e-29	5.6262e-06	0.00132	2.68689e-11	0.00975	2.15768e-07	3446.72	0.00882	0.00872	8.37137e-21	7.2772e-06	0.00784	0.000882133	2.37211e-11	3.9489e-10		0.0107	0.01	0.0284	-0.0366	0.0441
3179.09	0.04042	0.04283	0.03737	0.00546	2.57152e-06	4.71469e-13	1.4924e-16	3242.17	0.05556	0.05646	0.00961	0.03723	0.00933	0.000288272	7.51787e-09	9.33564e-24	3450.32	0.01193	0.0117	2.0156e-29	5.5032e-05	0.00262	7.16844e-19	8.52639e-17	0.00902	3450.32	0.01148	0.01089	2.96047e-29	3.92828e-06	0.00156	1.57595e-11	0.00932	3.98802e-07	3450.32	0.00866	0.00857	3.76163e-21	5.24223e-06	0.00751	0.00105	1.38337e-11	1.07898e-09		0.0385	0.0005	0.0939	-0.0448	0.065
3180.52	0.04111	0.04348	0.03769	0.00579	2.96136e-06	6.0232e-13	1.92494e-16	3244.1	0.05622	0.05706	0.00928	0.03744	0.01002	0.000324094	9.29035e-09	1.54922e-23	3453.92	0.01176	0.01146	6.17625e-30	4.20649e-05	0.0029	4.02756e-18	3.68439e-17	0.00851	3453.92	0.01134	0.01073	9.32937e-30	2.72244e-06	0.00183	9.1779e-12	0.00889	7.22355e-07	3453.92	0.00856	0.00842	1.67704e-21	3.74995e-06	0.00717	0.00124	8.008e-12	2.8513e-09		0.0951	-0.0581	0.0712	-0.0809	0.0933
3181.95	0.04181	0.04414	0.038	0.00614	3.4073e-06	7.68611e-13	2.48049e-16	3246.02	0.05686	0.05765	0.00895	0.03759	0.01074	0.00036392	1.14645e-08	2.56421e-23	3457.53	0.01158	0.01122	1.8712e-30	3.19774e-05	0.0032	2.17013e-17	1.57507e-17	0.008	3457.53	0.01119	0.01058	2.90804e-30	1.87277e-06	0.00213	5.30706e-12	0.00846	1.28224e-06	3457.53	0.0085	0.00828	7.41815e-22	2.66374e-06	0.00683	0.00145	4.60138e-12	7.28726e-09		0.0994	0.056	0.2131	-0.0402	0.1622
3183.39	0.04238	0.04479	0.03829	0.0065	3.91694e-06	9.79697e-13	3.19335e-16	3247.95	0.05756	0.05823	0.00862	0.0377	0.0115	0.000408139	1.41276e-08	4.23314e-23	3461.13	0.01139	0.011	5.6052e-31	2.41761e-05	0.0035	1.12138e-16	6.66147e-18	0.00748	3461.13	0.011	0.01046	8.96612e-31	1.27873e-06	0.00243	3.04701e-12	0.00802	2.23054e-06	3461.13	0.0084	0.00816	3.25563e-22	1.87896e-06	0.00649	0.00167	2.62441e-12	1.80127e-08		0.1457	0.0134	0.2105	0.063	0.0682
3184.82	0.0428	0.04545	0.03856	0.00688	4.49885e-06	1.24733e-12	4.1072e-16	3249.88	0.05835	0.05881	0.0083	0.03775	0.0123	0.00045717	1.73847e-08	6.97012e-23	3464.73	0.01117	0.01079	1.66011e-31	1.81781e-05	0.0038	5.55713e-16	2.78724e-18	0.00698	3464.73	0.01079	0.01035	2.73443e-31	8.66649e-07	0.00276	1.73702e-12	0.00759	3.80255e-06	3464.73	0.00827	0.00805	1.41762e-22	1.31613e-06	0.00614	0.00191	1.48578e-12	4.30609e-08		0.0196	0.0277	0.029	0.0455	0.0066
3186.25	0.04313	0.0461	0.03882	0.00727	5.16265e-06	1.58628e-12	5.27756e-16	3251.81	0.05914	0.05938	0.00799	0.03775	0.01313	0.000511463	2.13625e-08	1.14469e-22	3468.33	0.01095	0.01059	4.86139e-32	1.35935e-05	0.0041	2.64103e-15	1.15375e-18	0.00647	3468.33	0.01061	0.01025	8.24868e-32	5.83011e-07	0.00308	9.83204e-13	0.00716	6.35276e-06	3468.33	0.00813	0.00795	6.12451e-23	9.15456e-07	0.00579	0.00215	8.34942e-13	9.95591e-08		0.1087	0.0376	0.0964	-0.0322	0.1147
3187.68	0.04354	0.04675	0.03906	0.00769	5.91919e-06	2.01503e-12	6.77501e-16	3253.74	0.05986	0.05995	0.00768	0.0377	0.01399	0.000571503	2.62135e-08	1.87502e-22	3471.93	0.01078	0.0104	1.40753e-32	1.01096e-05	0.0044	1.20371e-14	4.72484e-19	0.00599	3471.93	0.01047	0.01015	2.46127e-32	3.89295e-07	0.00341	5.52577e-13	0.00673	1.0401e-05	3471.93	0.00802	0.00786	2.62524e-23	6.32316e-07	0.00545	0.00241	4.65734e-13	2.22623e-07		0.1353	-0.0097	0.1569	-0.0416	0.3268
3189.11	0.04412	0.0474	0.03928	0.00812	6.78061e-06	2.55677e-12	8.68913e-16	3255.67	0.06051	0.06051	0.00738	0.0376	0.01489	0.000637807	3.21208e-08	3.06333e-22	3475.54	0.0106	0.01021	4.02931e-33	7.47751e-06	0.00469	5.26137e-14	1.91423e-19	0.00551	3475.54	0.01032	0.01006	7.26425e-33	2.58018e-07	0.00372	3.08355e-13	0.00632	1.66882e-05	3475.54	0.00793	0.00778	1.11649e-23	4.33699e-07	0.00511	0.00267	2.57869e-13	4.81451e-07		0.0371	0.0511	0.0842	-0.0354	0.0662
3190.54	0.04495	0.04805	0.03948	0.00856	7.76057e-06	3.24045e-12	1.11335e-15	3257.6	0.06115	0.06107	0.00709	0.03745	0.01582	0.000710931	3.93037e-08	4.99171e-22	3479.14	0.01041	0.01003	1.14046e-33	5.50046e-06	0.00497	2.20547e-13	7.67252e-20	0.00505	3479.14	0.01017	0.00996	2.1207e-33	1.69742e-07	0.00402	1.70852e-13	0.00591	2.62403e-05	3479.14	0.00783	0.0077	4.71112e-24	2.95393e-07	0.00478	0.00292	1.41723e-13	1.00699e-06		0.1498	0.0006	0.1449	-0.0612	0.0358
3191.97	0.04601	0.0487	0.03966	0.00903	8.87433e-06	4.10228e-12	1.4252e-15	3259.52	0.06186	0.06162	0.0068	0.03725	0.01678	0.000791466	4.80252e-08	8.11289e-22	3482.74	0.0102	0.00985	3.19157e-34	4.02403e-06	0.00523	8.86605e-13	3.0424e-20	0.00462	3482.74	0.01003	0.00985	6.12385e-34	1.10841e-07	0.0043	9.39933e-14	0.00552	4.04345e-05	3482.74	0.0077	0.00761	1.97234e-24	1.99788e-07	0.00445	0.00316	7.73142e-14	2.037e-06		0.1184	0.0037	0.0061	0.0619	0.0338
3193.4	0.04709	0.04935	0.03982	0.00952	1.0139e-05	5.18742e-12	1.82267e-15	3261.45	0.06264	0.06218	0.00652	0.03701	0.01778	0.000880045	5.85991e-08	1.31514e-21	3486.34	0.00997	0.00967	8.83088e-35	2.92781e-06	0.00547	3.41811e-12	1.19352e-20	0.0042	3486.34	0.00984	0.00973	1.74915e-34	7.18419e-08	0.00453	5.13433e-14	0.00513	6.10602e-05	3486.34	0.00755	0.00753	8.19265e-25	1.34183e-07	0.00413	0.00339	4.18657e-14	3.98519e-06		0.0832	0.0404	0.1289	-0.0016	0.0158
3194.84	0.0479	0.04999	0.03996	0.01002	1.15737e-05	6.55214e-12	2.32879e-15	3263.38	0.06336	0.06273	0.00624	0.03671	0.0188	0.000977336	7.14004e-08	2.12636e-21	3489.95	0.00972	0.00949	2.4159e-35	2.11857e-06	0.00568	1.26377e-11	4.63207e-21	0.0038	3489.95	0.00963	0.00958	4.9418e-35	4.62195e-08	0.00473	2.78471e-14	0.00476	9.03624e-05	3489.95	0.00739	0.00743	3.3764e-25	8.94913e-08	0.00383	0.00359	2.25029e-14	7.54048e-06		0.0299	0.0565	0.036	0.0002	0.0454
3196.27	0.04826	0.05064	0.04008	0.01055	1.31998e-05	8.26649e-12	2.97263e-15	3265.31	0.06396	0.06328	0.00597	0.03636	0.01985	0.00108	8.68755e-08	3.42903e-21	3493.55	0.00947	0.0093	6.53477e-36	1.52463e-06	0.00586	4.48101e-11	1.77851e-21	0.00343	3493.55	0.00942	0.00941	1.38102e-35	2.95149e-08	0.00487	1.49964e-14	0.00441	0.000131051	3493.55	0.00726	0.00732	1.38061e-25	5.92683e-08	0.00353	0.00377	1.20059e-14	1.37988e-05		0.0142	0.023	0.2193	-0.0174	0.0857
3197.7	0.0484	0.05129	0.04019	0.01109	1.50411e-05	1.04175e-11	3.79089e-15	3267.24	0.06444	0.06382	0.00571	0.03598	0.02093	0.0012	1.05556e-07	5.51538e-21	3497.15	0.00927	0.0091	1.74766e-36	1.0912e-06	0.00602	1.52374e-10	6.75574e-22	0.00308	3497.15	0.00926	0.00922	3.81744e-36	1.8708e-08	0.00496	8.01868e-15	0.00407	0.000186259	3497.15	0.00719	0.00719	5.60109e-26	3.89782e-08	0.00325	0.00392	6.35819e-15	2.44216e-05		0.1575	0.0153	0.1339	0	0.0629
3199.13	0.04871	0.05193	0.04027	0.01165	1.71242e-05	1.31134e-11	4.82982e-15	3269.17	0.06496	0.06437	0.00546	0.03554	0.02204	0.00133	1.28071e-07	8.84809e-21	3500.75	0.0091	0.00889	4.62124e-37	7.76722e-07	0.00613	4.96904e-10	2.53877e-22	0.00276	3500.75	0.00916	0.009	1.04376e-36	1.17701e-08	0.005	4.25724e-15	0.00375	0.000259429	3500.75	0.00715	0.00705	2.25455e-26	2.54553e-08	0.00298	0.00402	3.34234e-15	4.18023e-05		0.1036	0.0529	0.053	0.0445	0.0455
3200.56	0.04939	0.05258	0.04033	0.01223	1.94786e-05	1.6488e-11	6.14765e-15	3271.1	0.0657	0.06492	0.00521	0.03507	0.02317	0.00147	1.55171e-07	1.41577e-20	3504.35	0.00888	0.00867	1.20819e-37	5.49852e-07	0.00621	1.55403e-09	9.43864e-23	0.00246	3504.35	0.009	0.00877	2.82285e-37	7.35031e-09	0.00498	2.24421e-15	0.00344	0.000354113	3504.35	0.007	0.00689	9.00401e-27	1.65079e-08	0.00273	0.00409	1.744e-15	6.92019e-05		0.1618	-0.0457	0.0498	0.0141	0.0842
3201.99	0.05038	0.05323	0.04037	0.01284	2.21372e-05	2.07076e-11	7.81765e-15	3273.03	0.06653	0.06546	0.00498	0.03455	0.02432	0.00162	1.8774e-07	2.25947e-20	3507.96	0.00859	0.00843	3.12312e-38	3.8712e-07	0.00625	4.66095e-09	3.4716e-23	0.00218	3507.96	0.00873	0.00852	7.55144e-38	4.55616e-09	0.0049	1.17465e-15	0.00315	0.000473685	3507.96	0.00677	0.00671	3.56777e-27	1.06308e-08	0.00249	0.00411	9.03281e-16	0.000110797		0.0766	0.0205	0.0488	0.0642	0.0087
3203.42	0.05147	0.05387	0.04039	0.01346	2.51365e-05	2.59774e-11	9.9319e-15	3274.95	0.06714	0.06601	0.00474	0.034	0.02548	0.00179	2.26824e-07	3.59657e-20	3511.56	0.00826	0.00817	7.9821e-39	2.7106e-07	0.00624	1.34065e-08	1.26324e-23	0.00193	3511.56	0.0084	0.00825	1.99815e-38	2.80324e-09	0.00476	6.10466e-16	0.00287	0.000620956	3511.56	0.00651	0.00652	1.40263e-27	6.7982e-09	0.00226	0.00409	4.64385e-16	0.000171566		0.0094	0.0171	0.0211	-0.013	0.02
3204.86	0.05252	0.05452	0.04039	0.0141	2.85171e-05	3.25514e-11	1.2606e-14	3276.88	0.06745	0.06656	0.00452	0.0334	0.02666	0.00197	2.73658e-07	5.71006e-20	3515.16	0.00795	0.0079	2.01707e-39	1.88758e-07	0.0062	3.69814e-08	4.54751e-24	0.0017	3515.16	0.00811	0.00799	5.22979e-39	1.71195e-09	0.00457	3.1501e-16	0.00262	0.00079773	3515.16	0.00632	0.00634	5.47115e-28	4.31699e-09	0.00205	0.00403	2.36981e-16	0.000256935		0.0234	0.0734	0.1421	0.0138	0.1015
3206.29	0.05348	0.05516	0.04037	0.01476	3.23238e-05	4.07425e-11	1.5985e-14	3278.81	0.06776	0.0671	0.0043	0.03278	0.02786	0.00216	3.29698e-07	9.04195e-20	3518.76	0.00775	0.00761	5.03966e-40	1.30726e-07	0.00612	9.78311e-08	1.61956e-24	0.00149	3518.76	0.00797	0.00772	1.35393e-39	1.03775e-09	0.00434	1.61398e-16	0.00238	0.001	3518.76	0.00629	0.00615	2.11738e-28	2.72223e-09	0.00185	0.00393	1.2004e-16	0.000372143		0.0412	0.0022	0.0192	0.0784	0.0676
3207.72	0.05438	0.05581	0.04032	0.01545	3.66065e-05	5.09368e-11	2.02505e-14	3280.74	0.06828	0.06765	0.00409	0.03212	0.02906	0.00238	3.96653e-07	1.42808e-19	3522.36	0.00756	0.0073	1.24496e-40	9.00414e-08	0.006	2.48198e-07	5.70633e-25	0.0013	3522.36	0.00789	0.00747	3.4671e-40	6.24398e-10	0.00408	8.2107e-17	0.00215	0.00124	3522.36	0.0063	0.00597	8.13027e-29	1.70462e-09	0.00166	0.00379	6.03561e-17	0.0005213		0.1501	0.098	0.0298	0.1029	0.0948
3209.15	0.05527	0.05645	0.04026	0.01615	4.14201e-05	6.36094e-11	2.563e-14	3282.67	0.06887	0.0682	0.00389	0.03144	0.03027	0.00261	4.76532e-07	2.24964e-19	3525.97	0.00725	0.00698	3.04079e-41	6.16795e-08	0.00585	6.03872e-07	1.98907e-25	0.00113	3525.97	0.00769	0.00723	8.78199e-41	3.72906e-10	0.00378	4.14737e-17	0.00194	0.0015	3525.97	0.00613	0.00581	3.0974e-29	1.05995e-09	0.00149	0.00361	3.01227e-17	0.000706249		0.1122	-0.031	0.0194	-0.0316	0.248
3210.58	0.05613	0.0571	0.04018	0.01687	4.68254e-05	7.93446e-11	3.24078e-14	3284.6	0.0694	0.06876	0.0037	0.03072	0.03148	0.00286	5.71691e-07	3.53463e-19	3529.57	0.00682	0.00664	7.34332e-42	4.20203e-08	0.00566	1.40902e-06	6.85929e-26	0.000981143	3529.57	0.00733	0.007	2.20027e-41	2.21058e-10	0.00347	2.08005e-17	0.00175	0.00178	3529.57	0.00579	0.00567	1.17079e-29	6.5449e-10	0.00134	0.00341	1.49227e-17	0.00092538		0.2142	-0.0179	0.0344	0.0002	0.0039
3212.01	0.0569	0.05774	0.04007	0.01762	5.28895e-05	9.88596e-11	4.09393e-14	3286.53	0.06995	0.06931	0.00351	0.02999	0.03269	0.00313	6.84885e-07	5.53915e-19	3533.17	0.00642	0.0063	1.75337e-42	2.84706e-08	0.00545	3.15296e-06	2.34014e-26	0.000846562	3533.17	0.00695	0.00678	5.45275e-42	1.30072e-10	0.00315	1.03582e-17	0.00157	0.00206	3533.17	0.00548	0.00555	4.39079e-30	4.01307e-10	0.00119	0.00319	7.33802e-18	0.00117		0.0638	0.0092	0.0187	0.0233	0.0115
3213.44	0.0576	0.05839	0.03995	0.01838	5.96863e-05	1.23034e-10	5.16679e-14	3288.46	0.07058	0.06986	0.00333	0.02923	0.03389	0.00342	8.19334e-07	8.6579e-19	3536.77	0.0061	0.00594	4.13934e-43	1.91847e-08	0.00521	6.7662e-06	7.8984e-27	0.000727483	3536.77	0.00665	0.00657	1.33663e-42	7.59677e-11	0.00282	5.1216e-18	0.00141	0.00235	3536.77	0.00531	0.00544	1.63378e-30	2.44348e-10	0.00106	0.00294	3.58171e-18	0.00144		0.0765	0.0102	0.0154	0.0125	0.0443
3214.88	0.05834	0.05904	0.03981	0.01916	6.72974e-05	1.52946e-10	6.51462e-14	3290.38	0.07121	0.07042	0.00315	0.02845	0.03509	0.00373	9.78795e-07	1.34974e-18	3540.37	0.00588	0.00558	9.66194e-44	1.28568e-08	0.00494	1.39251e-05	2.63737e-27	0.00062262	3540.37	0.00645	0.00637	3.2409e-43	4.40396e-11	0.0025	2.51441e-18	0.00126	0.00262	3540.37	0.00526	0.00533	6.0316e-31	1.4774e-10	0.000937953	0.00269	1.73533e-18	0.0017		0.061	0.0396	0.0525	0.0629	0.0221
3216.31	0.05921	0.05968	0.03965	0.01996	7.58122e-05	1.89915e-10	8.20629e-14	3292.31	0.07175	0.07097	0.00299	0.02765	0.03627	0.00407	1.16764e-06	2.09875e-18	3543.98	0.00571	0.00522	2.22983e-44	8.56898e-09	0.00466	2.74839e-05	8.71241e-28	0.000530714	3543.98	0.0063	0.00616	7.77275e-44	2.53412e-11	0.00218	1.22568e-18	0.00112	0.00286	3543.98	0.00526	0.00522	2.20931e-31	8.87043e-11	0.000828619	0.00243	8.34548e-19	0.00195		0.0675	0.01	0.0889	0.0339	0.0077
3217.74	0.06018	0.06033	0.03946	0.02078	8.53291e-05	2.3555e-10	1.03275e-13	3294.24	0.07211	0.07153	0.00282	0.02684	0.03743	0.00443	1.39096e-06	3.2549e-18	3547.58	0.00545	0.00488	5.08811e-45	5.67997e-09	0.00437	5.20216e-05	2.84734e-28	0.000450542	3547.58	0.00607	0.00595	1.84392e-44	1.44737e-11	0.00189	5.93233e-19	0.000995149	0.00306	3547.58	0.00507	0.00507	8.02912e-32	5.2887e-11	0.00072974	0.00218	3.98383e-19	0.00217		0.1694	0.0096	0.047	-0.0488	0.0019
3219.17	0.06125	0.06097	0.03926	0.02162	9.59563e-05	2.91819e-10	1.29846e-13	3296.17	0.07236	0.07208	0.00267	0.02602	0.03857	0.00482	1.65465e-06	5.03483e-18	3551.18	0.00507	0.00455	1.14793e-45	3.7444e-09	0.00407	9.44314e-05	9.20611e-29	0.000380931	3551.18	0.0057	0.00571	4.32678e-45	8.20545e-12	0.00162	2.85092e-19	0.000881703	0.00321	3551.18	0.00468	0.00489	2.89511e-32	3.1312e-11	0.00064065	0.00193	1.88769e-19	0.00232		0.0983	0.0557	0.1311	-0.0872	0.0883
3220.6	0.06243	0.06162	0.03904	0.02247	0.000107812	3.61119e-10	1.631e-13	3298.1	0.07269	0.07263	0.00252	0.02519	0.03968	0.00523	1.96556e-06	7.76787e-18	3554.78	0.00474	0.00426	2.56065e-46	2.45493e-09	0.00377	0.00016439	2.94474e-29	0.00032077	3554.78	0.00534	0.00545	1.00426e-45	4.61736e-12	0.00137	1.36036e-19	0.000779063	0.00331	3554.78	0.00434	0.00466	1.03573e-32	1.8409e-11	0.000560677	0.00169	8.87848e-20	0.00241		0.0015	0.0219	0.0629	0.0599	0.0558
3222.03	0.06371	0.06227	0.0388	0.02335	0.000121026	4.46368e-10	2.04677e-13	3300.03	0.07318	0.07319	0.00238	0.02436	0.04077	0.00568	2.3316e-06	1.19533e-17	3558.38	0.0046	0.00401	5.64756e-47	1.60072e-09	0.00347	0.000274449	9.31864e-30	0.000269017	3558.38	0.00513	0.00516	2.30559e-46	2.57901e-12	0.00114	6.44512e-20	0.000686496	0.00333	3558.38	0.00424	0.00437	3.67636e-33	1.07475e-11	0.000489152	0.00147	4.14502e-20	0.00242		0.0092	0.0271	0.0735	-0.0723	0.0097
3223.46	0.06501	0.06291	0.03854	0.02423	0.00013574	5.51113e-10	2.56609e-13	3301.96	0.07373	0.07374	0.00225	0.02352	0.04182	0.00615	2.7619e-06	1.83461e-17	3561.99	0.0046	0.00383	1.23153e-47	1.03803e-09	0.00317	0.000439414	2.91738e-30	0.000224699	3561.99	0.00504	0.00484	5.23571e-47	1.42982e-12	0.000941504	3.03193e-20	0.000603281	0.00329	3561.99	0.00429	0.00403	1.29472e-33	6.23075e-12	0.000425416	0.00126	1.92085e-20	0.00234		0.2725	0.0194	0.0645	0.0107	0.0509
3224.9	0.06631	0.06356	0.03827	0.02514	0.000152108	6.79665e-10	3.21413e-13	3303.89	0.07429	0.07428	0.00212	0.02267	0.04283	0.00666	3.267e-06	2.80847e-17	3565.59	0.00445	0.00374	2.65527e-48	6.69462e-10	0.00288	0.000674703	9.03582e-31	0.000186922	3565.59	0.00485	0.00448	1.17605e-47	7.8683e-13	0.000768204	1.41617e-20	0.000528709	0.00319	3565.59	0.00413	0.00364	4.52394e-34	3.58701e-12	0.000368828	0.00107	8.8357e-21	0.0022		0.1011	0.0462	0.1375	0.0167	0.1436
3226.33	0.06755	0.0642	0.03798	0.02606	0.000170301	8.37249e-10	4.02203e-13	3305.81	0.07482	0.07483	0.00199	0.02183	0.0438	0.0072	3.85902e-06	4.2881e-17	3569.19	0.00408	0.00374	5.66037e-49	4.29399e-10	0.00259	0.000993522	2.76871e-31	0.000154866	3569.19	0.0044	0.00411	2.61296e-48	4.29782e-13	0.000619519	6.56784e-21	0.000462093	0.00302	3569.19	0.00365	0.00321	1.56836e-34	2.0506e-12	0.000318767	0.000897608	4.03429e-21	0.00199		0.171	0.0381	0.0884	0.0111	0.0021
3227.76	0.06872	0.06485	0.03767	0.02699	0.000190501	1.0302e-09	5.02823e-13	3307.74	0.0752	0.07537	0.00188	0.02099	0.04472	0.00777	4.55191e-06	6.53025e-17	3572.79	0.00375	0.00386	1.19305e-49	2.73915e-10	0.00233	0.0014	8.39308e-32	0.000127787	3572.79	0.00393	0.00371	5.74245e-49	2.33016e-13	0.000493805	3.02439e-21	0.000402771	0.00281	3572.79	0.00317	0.00277	5.39462e-35	1.16409e-12	0.000274639	0.000746056	1.82841e-21	0.00175		0.3273	0.0006	0.0405	0.0407	0.1103
3229.19	0.06982	0.06549	0.03734	0.02794	0.00021291	1.26617e-09	6.28021e-13	3309.67	0.07537	0.0759	0.00177	0.02016	0.04559	0.00838	5.36162e-06	9.91891e-17	3576.4	0.00362	0.00408	2.48625e-50	1.73776e-10	0.00207	0.0019	2.5171e-32	0.000105016	3576.4	0.00353	0.0033	1.2483e-49	1.25398e-13	0.000389027	1.38282e-21	0.000350108	0.00256	3576.4	0.0028	0.00233	1.84104e-35	6.56224e-13	0.000235879	0.000613556	8.22543e-22	0.00149		0.4121	0.0021	0.004	-0.0262	0.0871
3230.62	0.07088	0.06614	0.037	0.0289	0.000237746	1.55442e-09	7.83651e-13	3311.6	0.0756	0.07643	0.00166	0.01933	0.04641	0.00902	6.30647e-06	1.50268e-16	3580	0.00381	0.00439	5.12282e-51	1.09644e-10	0.00183	0.00247	7.46816e-33	8.59533e-05	3580	0.0032	0.00289	2.68408e-50	6.69831e-14	0.00030292	6.27768e-22	0.000303502	0.00229	3580	0.00254	0.00192	6.23376e-36	3.67345e-13	0.000201956	0.000499269	3.67302e-22	0.00122		0.474	0.0526	0.0304	0.0315	0.0782
3232.05	0.07191	0.06678	0.03664	0.02987	0.000265245	1.90613e-09	9.76922e-13	3313.53	0.07611	0.07696	0.00156	0.01851	0.04717	0.00971	7.40737e-06	2.2706e-16	3583.6	0.00432	0.00476	1.04363e-51	6.88017e-11	0.00161	0.00307	2.19211e-33	7.00657e-05	3583.6	0.00291	0.0025	5.7086e-51	3.55148e-14	0.00023313	2.82973e-22	0.000262384	0.002	3583.6	0.00226	0.00154	2.09423e-36	2.04199e-13	0.00017237	0.000401987	1.62805e-22	0.000967818		0.6633	0.0383	0.0232	0.0069	0.0628
3233.48	0.07286	0.06742	0.03627	0.03086	0.000295665	2.33475e-09	1.21671e-12	3315.46	0.07677	0.07748	0.00146	0.01771	0.04787	0.01043	8.68818e-06	3.42203e-16	3587.2	0.00498	0.00514	2.10215e-52	4.29371e-11	0.00141	0.00367	6.36568e-34	5.68834e-05	3587.2	0.00247	0.00212	1.20094e-51	1.86905e-14	0.000177334	1.26648e-22	0.000226219	0.00172	3587.2	0.00169	0.00121	6.98047e-37	1.12717e-13	0.000146659	0.000320249	7.16293e-23	0.000743068		0.6074	-0.0008	0.0207	0.0284	0.0214
3234.91	0.07365	0.06806	0.03588	0.03185	0.000329283	2.85651e-09	1.51392e-12	3317.39	0.07736	0.07799	0.00137	0.01691	0.04851	0.01119	1.01761e-05	5.14394e-16	3590.8	0.00577	0.00547	4.18652e-53	2.66494e-11	0.00122	0.00421	1.82878e-34	4.59941e-05	3590.8	0.00183	0.00177	2.49901e-52	9.76346e-15	0.000133324	5.62811e-23	0.000194507	0.00144	3590.8	0.000893111	0.000928601	2.30851e-37	6.17851e-14	0.000124392	0.000252442	3.12819e-23	0.000551766		0.6688	0.072	0.1309	-0.0503	0.2022
3236.35	0.07426	0.06869	0.03548	0.03285	0.0003664	3.49089e-09	1.88194e-12	3319.31	0.07783	0.07849	0.00128	0.01613	0.04908	0.01199	1.1902e-05	7.7122e-16	3594.41	0.00627	0.00571	8.24363e-54	1.64498e-11	0.00105	0.00462	5.19774e-35	3.70387e-05	3594.41	0.00122	0.00145	5.14366e-53	5.06238e-15	9.90717e-05	2.48334e-23	0.000166785	0.00119	3594.41	0.000210026	0.000698325	7.57468e-38	3.36307e-14	0.000105176	0.000196895	1.35605e-23	0.000396254		0.7658	0.0692	0.2205	0.0374	0.0225
3237.78	0.0748	0.06933	0.03506	0.03386	0.000407343	4.2613e-09	2.33722e-12	3321.24	0.07827	0.07899	0.0012	0.01536	0.04958	0.01284	1.3901e-05	1.15327e-15	3598.01	0.00631	0.0058	1.60494e-54	1.00984e-11	0.000902782	0.00487	1.46151e-35	2.97061e-05	3598.01	0.000813153	0.00117	1.04721e-53	2.6054e-15	7.27634e-05	1.08798e-23	0.000142625	0.000959049	3598.01	-0.000209128	0.000515824	2.46595e-38	1.81779e-14	8.86505e-05	0.000151951	5.83496e-24	0.000275222		1.0737	0.0356	0.0424	0.0275	0.1014
3239.21	0.07538	0.06996	0.03464	0.03487	0.000452462	5.19582e-09	2.8999e-12	3323.17	0.07872	0.07948	0.00112	0.01462	0.05	0.01372	1.62129e-05	1.72009e-15	3601.61	0.006	0.00571	3.08942e-55	6.16546e-12	0.000768643	0.00492	4.06558e-36	2.37287e-05	3601.61	0.000707161	0.000933033	2.10888e-54	1.33096e-15	5.28202e-05	4.73273e-24	0.000121632	0.00075858	--										0.8572	0.0098	0.0073	-0.0243	0.2721
3240.64	0.07592	0.07059	0.0342	0.03589	0.000502136	6.32808e-09	3.59463e-12	3325.1	0.07916	0.07996	0.00105	0.01388	0.05036	0.01465	1.88826e-05	2.55883e-15	3605.21	0.00531	0.00544	5.87988e-56	3.74368e-12	0.000650245	0.00477	1.11887e-36	1.88772e-05	3605.21	0.00109	0.000729356	4.20074e-55	6.74873e-16	3.78974e-05	2.04415e-24	0.000103447	0.000588011	--										1.1286	0.0928	0.0949	-0.0379	0.0948
3242.07	0.07617	0.07121	0.03374	0.03691	0.000556774	7.69831e-09	4.45159e-12	3327.03	0.0796	0.08044	0.000981513	0.01317	0.05064	0.01563	2.19608e-05	3.79665e-15	3608.81	0.00415	0.00499	1.10646e-56	2.26074e-12	0.000546563	0.00443	3.04628e-37	1.49568e-05	3608.81	0.00177	0.000561293	8.27671e-56	3.39664e-16	2.68747e-05	8.76648e-25	8.77413e-05	0.000446677	--										1.2702	0.0507	0.0116	0.0298	0.0263
3243.5	0.07602	0.07183	0.03328	0.03794	0.000616813	9.3546e-09	5.50763e-12	3328.96	0.08001	0.08091	0.000916018	0.01248	0.05084	0.01665	2.55049e-05	5.61863e-15	3612.42	0.00321	0.00442	2.05864e-57	1.35776e-12	0.000456472	0.00395	8.20532e-38	1.18026e-05	3612.42	0.00209	0.000425579	1.61304e-56	1.69686e-16	1.88365e-05	3.7329e-25	7.42173e-05	0.000332525	--										1.3645	0.0114	0.0246	-0.0004	0.0447
3244.93	0.07568	0.07245	0.03281	0.03896	0.000682725	1.13543e-08	6.80774e-12	3330.89	0.08044	0.08136	0.00085424	0.0118	0.05097	0.01771	2.95792e-05	8.29335e-15	3616.02	0.00343	0.00376	3.78703e-58	8.10987e-13	0.000378791	0.00337	2.18653e-38	9.27579e-06	3616.02	0.00157	0.000318249	3.1095e-57	8.41417e-17	1.30491e-05	1.57826e-25	6.26068e-05	0.000242593	--										1.537	0.0498	0.0338	-0.0245	0.0149
3246.37	0.07549	0.07306	0.03233	0.03998	0.000755015	1.37658e-08	8.40681e-12	3332.82	0.08102	0.08181	0.000796019	0.01115	0.05101	0.01882	3.4256e-05	1.22095e-14	3619.62	0.0046	0.00309	6.88799e-59	4.81754e-13	0.000312317	0.00277	5.76435e-39	7.26043e-06	3619.62	0.000551387	0.000235047	5.92915e-58	4.14139e-17	8.93474e-06	6.62548e-26	5.26688e-05	0.000173443	--										1.6252	0.0433	0.0669	0.0397	0.1773
3247.8	0.07558	0.07367	0.03183	0.041	0.000834225	1.66705e-08	1.03717e-11	3334.74	0.08167	0.08226	0.000741199	0.01052	0.05098	0.01997	3.96163e-05	1.79282e-14	3623.22	0.00609	0.00244	1.23869e-59	2.84614e-13	0.00025586	0.00217	1.50342e-39	5.65993e-06	3623.22	-0.000196808	0.000171758	1.11828e-58	2.02325e-17	6.04656e-06	2.76164e-26	4.41877e-05	0.000121523	--										1.7464	0.0929	0.0355	0.0496	0.1037
3249.23	0.07575	0.07428	0.03133	0.04202	0.000920933	2.01651e-08	1.27836e-11	3336.67	0.0822	0.08269	0.000689626	0.00992	0.05088	0.02117	4.57507e-05	2.6257e-14	3626.82	0.00665	0.00185	2.20246e-60	1.67227e-13	0.000208267	0.00164	3.87922e-40	4.39437e-06	3626.82	-0.000349953	0.000124458	2.08625e-59	9.81121e-18	4.04443e-06	1.14295e-26	3.69713e-05	8.3442e-05	--										1.8458	0.0153	0.0522	0.0721	0.0516
3250.66	0.07573	0.07488	0.03083	0.04303	0.00102	2.43646e-08	1.57416e-11	3338.6	0.08261	0.08312	0.000641152	0.00933	0.05069	0.02241	5.27606e-05	3.8355e-14	3630.43	0.00583	0.00136	3.87194e-61	9.77187e-14	0.000168441	0.00119	9.90246e-41	3.39796e-06																				1.9499	0.0646	0.2611	-0.0822	0.181
3252.09	0.0755	0.07547	0.03031	0.04404	0.00112	2.94052e-08	1.93657e-11	3340.53	0.0831	0.08355	0.000595629	0.00877	0.05043	0.02369	6.07587e-05	5.58816e-14	3634.03	0.00424	0.000959625	6.73016e-62	5.67895e-14	0.000135359	0.000821649	2.50079e-41	2.61684e-06																				2.092	0.012	0.0529	-0.0237	0.098
3253.52	0.07533	0.07606	0.02979	0.04503	0.00123	3.54482e-08	2.38016e-11	3342.46	0.08362	0.08397	0.000552915	0.00823	0.05009	0.02502	6.98705e-05	8.12054e-14	3637.63	0.00258	0.000656416	1.15664e-62	3.2823e-14	0.000108078	0.00054633	6.24805e-42	2.00712e-06																				2.2586	0.029	0.0795	-0.0123	0.011
3254.95	0.0755	0.07664	0.02926	0.04602	0.00136	4.26846e-08	2.92259e-11	3344.39	0.0841	0.08438	0.000512872	0.00771	0.04968	0.02639	8.02356e-05	1.17698e-13	3641.23	0.00149	0.000435655	1.96537e-63	1.88672e-14	8.57434e-05	0.000348378	1.54436e-42	1.53323e-06																				2.3701	0.0794	0.197	0.0006	0.0447
3256.39	0.07603	0.07721	0.02873	0.04699	0.00149	5.13396e-08	3.58525e-11	3346.32	0.08457	0.08479	0.000475365	0.00722	0.0492	0.0278	9.20085e-05	1.70148e-13	3644.83	0.000960743	0.000281801	3.30193e-64	1.07859e-14	6.75886e-05	0.000213046	3.77646e-43	1.16648e-06																				2.5234	0.0448	0.1803	-0.0178	0.0148
3257.82	0.07673	0.07778	0.02819	0.04795	0.00164	6.16794e-08	4.39399e-11	3348.25	0.08502	0.08519	0.000440265	0.00675	0.04864	0.02926	0.00010536	2.4533e-13	3648.44	0.000466974	0.000178766	5.48487e-65	6.13235e-15	5.29367e-05	0.000124946	9.13602e-44	8.83858e-07																				2.766	0.098	0.0126	-0.038	0.017
3259.25	0.07734	0.07834	0.02765	0.0489	0.0018	7.40174e-08	5.38008e-11	3350.17	0.08543	0.08559	0.000407444	0.0063	0.04802	0.03074	0.000120479	3.52814e-13	3652.04	3.28949e-05	0.000112137	9.00825e-66	3.46749e-15	4.11956e-05	7.02743e-05	2.18657e-44	6.67e-07																				2.8327	0.0668	0.059	-0.0065	0.0631
3260.68	0.07779	0.0789	0.0271	0.04983	0.00197	8.87223e-08	6.58123e-11	3352.1	0.08581	0.08599	0.000376782	0.00587	0.04734	0.03227	0.000137573	5.06069e-13	3655.64	-0.000191525	7.02599e-05	1.46282e-66	1.94995e-15	3.18534e-05	3.79051e-05	5.17733e-45	5.0131e-07																				3.0281	0.0635	0.0962	0.0131	0.0435
3262.11	0.07808	0.07944	0.02655	0.05074	0.00216	1.06228e-07	8.04293e-11	3354.03	0.08627	0.08639	0.000348161	0.00546	0.04659	0.03383	0.000156871	7.24008e-13	3659.24	-0.000302015	4.44551e-05	2.34863e-67	1.09057e-15	2.44721e-05	1.96077e-05	1.21278e-45	3.75252e-07																				3.1227	0.0511	0.0368	-0.0152	0.0335
3263.54	0.07824	0.07998	0.026	0.05162	0.00236	1.27043e-07	9.81998e-11	3355.96	0.08685	0.08679	0.000321468	0.00508	0.04579	0.03542	0.000178623	1.03311e-12																													3.2647	0.0691	0.0132	-0.0003	0.1073
3264.97	0.07836	0.08052	0.02545	0.05249	0.00258	1.51763e-07	1.19783e-10	3357.89	0.08752	0.08718	0.000296594	0.00471	0.04493	0.03704	0.000203106	1.47035e-12																													3.4111	0.0781	0.0703	-0.024	0.0677
3266.41	0.07857	0.08105	0.0249	0.05333	0.00282	1.81087e-07	1.45972e-10	3359.82	0.08819	0.08758	0.000273436	0.00437	0.04402	0.03869	0.000230618	2.08719e-12																													3.4558	0.0898	0.0568	0.0076	0.0835
3267.84	0.07897	0.08157	0.02434	0.05415	0.00307	2.15832e-07	1.77719e-10	3361.75	0.08874	0.08798	0.000251894	0.00405	0.04306	0.04036	0.000261488	2.95511e-12																													3.6481	0.037	0.0843	-0.029	0.0145
3269.27	0.07949	0.08209	0.02379	0.05494	0.00335	2.56951e-07	2.16166e-10	3363.68	0.08913	0.08837	0.000231871	0.00374	0.04206	0.04205	0.000296072	4.17306e-12																													3.7715	0.0815	0.088	-0.0084	0.0116
3270.7	0.08003	0.0826	0.02324	0.05571	0.00365	3.05556e-07	2.62681e-10	3365.6	0.08939	0.08877	0.000213277	0.00345	0.04101	0.04376	0.000334757	5.87768e-12																													3.9105	0.075	0.0283	-0.0621	0.0258
3272.13	0.08053	0.0831	0.02269	0.05644	0.00398	3.62942e-07	3.18904e-10	3367.53	0.08976	0.08918	0.000196024	0.00319	0.03994	0.04548	0.000377964	8.25707e-12																													3.9489	0.0202	0.11	-0.0025	0.0485
3273.56	0.08101	0.0836	0.02214	0.05714	0.00432	4.30614e-07	3.86793e-10	3369.46	0.09033	0.08958	0.000180028	0.00293	0.03883	0.04721	0.000426145	1.15695e-11																													4.1725	0.0635	0.0752	-0.0389	0.2164
3274.99	0.08149	0.0841	0.02159	0.05781	0.0047	5.10324e-07	4.68692e-10	3371.39	0.09094	0.08998	0.000165212	0.0027	0.03769	0.04895	0.000479791	1.61687e-11																													4.3093	0.0359	0.0524	-0.0054	0.0636
3276.42	0.08193	0.08459	0.02104	0.05845	0.0051	6.041e-07	5.67395e-10	3373.32	0.09134	0.09039	0.000151499	0.00248	0.03654	0.05069	0.000539428	2.25374e-11																													4.4068	0.0173	0.2429	-0.0304	0.0931
3277.86	0.08237	0.08508	0.0205	0.05905	0.00553	7.14296e-07	6.86235e-10	3375.25	0.09163	0.0908	0.000138818	0.00227	0.03536	0.05243	0.000605623	3.13331e-11																													4.4915	0.0551	0.1492	-0.0136	0.0494
3279.29	0.08291	0.08557	0.01997	0.05961	0.00599	8.43632e-07	8.2918e-10	3377.18	0.09205	0.09121	0.000127101	0.00208	0.03417	0.05416	0.000678983	4.34482e-11																													4.7623	0.1051	0.1951	-0.0425	0.0858
3280.72	0.08354	0.08606	0.01943	0.06014	0.00649	9.95254e-07	1.00095e-09	3379.1	0.0926	0.09162	0.000116284	0.0019	0.03297	0.05587	0.000760155	6.00909e-11																													4.7142	0.089	0.0326	0.0184	0.0326
3282.15	0.08411	0.08655	0.0189	0.06063	0.00702	1.17279e-06	1.20717e-09	3381.03	0.09309	0.09203	0.000106307	0.00174	0.03176	0.05758	0.000849831	8.28927e-11																													4.6927	0.0246	0.0566	0.0114	0.0608
3283.58	0.08459	0.08705	0.01838	0.06107	0.00759	1.38042e-06	1.45449e-09	3382.96	0.09339	0.09244	9.71109e-05	0.00159	0.03055	0.05926	0.000948748	1.14049e-10																													4.7504	0.0331	0.1026	0.0156	0.1902
3285.01	0.08507	0.08754	0.01786	0.06148	0.0082	1.62297e-06	1.75083e-09	3384.89	0.09363	0.09284	8.86428e-05	0.00144	0.02934	0.06091	0.00106	1.56509e-10																													4.865	0.048	0.0887	-0.0519	0.0125
3286.44	0.08559	0.08804	0.01735	0.06185	0.00884	1.90596e-06	2.10554e-09	3386.82	0.09386	0.09324	8.08512e-05	0.00131	0.02813	0.06254	0.00118	2.14218e-10																													5.1174	0.0414	0.0276	0.0722	0.0144
3287.88	0.08612	0.08855	0.01684	0.06217	0.00953	2.23576e-06	2.52973e-09	3388.75	0.09403	0.09364	7.36881e-05	0.00119	0.02694	0.06413	0.00131	2.92442e-10																													5.1006	0.0284	0.0338	0.009	0.1665
3289.31	0.08658	0.08906	0.01634	0.06245	0.01027	2.61963e-06	3.0365e-09	3390.68	0.0942	0.09403	6.71083e-05	0.00108	0.02575	0.06568	0.00145	3.98194e-10																													5.1515	0.09	0.125	0.0145	0.0038
3290.74	0.08705	0.08959	0.01585	0.06269	0.01105	3.06593e-06	3.64135e-09	3392.61	0.09452	0.09442	6.10693e-05	0.000980933	0.02458	0.06718	0.00161	5.40779e-10																													5.3073	0.0185	0.0017	-0.0332	0.1692
3292.17	0.08765	0.09013	0.01536	0.06288	0.01188	3.58417e-06	4.36254e-09	3394.53	0.09499	0.09479	5.55313e-05	0.000887524	0.02343	0.06864	0.00178	7.3251e-10																													5.3681	0.1065	0.0892	-0.0198	0.0117
3293.6	0.08836	0.09068	0.01488	0.06303	0.01276	4.18525e-06	5.22163e-09	3396.46	0.09549	0.09516	5.04568e-05	0.000801925	0.0223	0.07004	0.00197	9.8964e-10																													5.4519	0.0632	0.2026	0.073	0.0721
3295.03	0.08907	0.09125	0.01441	0.06314	0.01369	4.88158e-06	6.24398e-09	3398.39	0.09593	0.09551	4.5811e-05	0.000723601	0.02119	0.07138	0.00218	1.33355e-09																													5.5217	0.0396	0.0249	-0.0569	0.1433
3296.46	0.08974	0.09184	0.01395	0.0632	0.01469	5.68729e-06	7.45943e-09	3400.32	0.09625	0.09584	4.15612e-05	0.000652045	0.0201	0.07265	0.0024	1.79231e-09																													5.4238	0.0531	0.0578	0.0488	0.0713
3297.9	0.09048	0.09244	0.01349	0.06321	0.01573	6.61844e-06	8.90306e-09	3402.25	0.09638	0.09617	3.76768e-05	0.00058677	0.01904	0.07386	0.00264	2.40262e-09																													5.6984	0.0433	0.034	-0.0582	0.1077
3299.33	0.09132	0.09307	0.01305	0.06318	0.01684	7.69329e-06	1.0616e-08	3404.18	0.09644	0.09647	3.41293e-05	0.000527316	0.01801	0.075	0.0029	3.21238e-09																													5.7937	0.0633	0.0301	-0.0338	0.0904
3300.76	0.09213	0.09373	0.01261	0.0631	0.01801	8.93253e-06	1.26466e-08	3406.11	0.0965	0.09676	3.08922e-05	0.000473245	0.01701	0.07606	0.00319	4.28389e-09																													5.6443	0.051	0.0476	-0.0753	0.1244
3302.19	0.09287	0.09441	0.01218	0.06298	0.01925	1.03596e-05	1.50513e-08	3408.04	0.09654	0.09702	2.79408e-05	0.000424144	0.01604	0.07704	0.00349	5.69795e-09																													5.8815	0.1171	0.0569	-0.0355	0.2131
3303.62	0.09376	0.09513	0.01176	0.06281	0.02055	1.2001e-05	1.78963e-08	3409.96	0.09653	0.09727	2.5252e-05	0.000379624	0.0151	0.07794	0.00382	7.55908e-09																													6.0021	0.0814	0.0332	0.0945	0.1861
3305.05	0.09499	0.09588	0.01134	0.0626	0.02192	1.38866e-05	2.1259e-08	3411.89	0.09654	0.09749	2.28045e-05	0.000339317	0.01419	0.07876	0.00418	1.0002e-08																													5.9172	0.1303	0.1955	-0.0189	0.028
3306.48	0.09646	0.09666	0.01094	0.06235	0.02336	1.60502e-05	2.52296e-08	3413.82	0.09661	0.09769	2.05785e-05	0.00030288	0.01332	0.07948	0.00456	1.32001e-08																													5.9808	0.0338	0.0761	0.0712	0.0139
3307.92	0.09792	0.09749	0.01054	0.06205	0.02487	1.85299e-05	2.99135e-08	3415.75	0.09664	0.09786	1.85556e-05	0.00026999	0.01248	0.08011	0.00497	1.73755e-08																													5.8564	0.0674	0.0015	-0.0394	0.008
3309.35	0.09926	0.09835	0.01016	0.06171	0.02646	2.13683e-05	3.54335e-08	3417.68	0.0966	0.098	1.67187e-05	0.000240346	0.01168	0.08065	0.00541	2.28121e-08																													6.038	0.0073	0.0599	0.1122	0.0228
3310.78	0.10054	0.09926	0.00978	0.06133	0.02812	2.46134e-05	4.19323e-08	3419.61	0.09662	0.09812	1.50522e-05	0.000213668	0.01092	0.08109	0.00588	2.98719e-08																													6.0148	0.0897	0.0487	-0.004	0.0957
3312.21	0.10188	0.10022	0.00941	0.06091	0.02987	2.83192e-05	4.95762e-08	3421.54	0.0969	0.0982	1.35414e-05	0.000189694	0.01018	0.08144	0.00638	3.9015e-08																													6.1684	0.0417	0.1455	-0.0749	0.1644
3313.64	0.10335	0.10122	0.00906	0.06045	0.03169	3.25458e-05	5.8558e-08	3423.47	0.09733	0.09826	1.2173e-05	0.000168182	0.00948	0.08168	0.00691	5.08239e-08																													6.1778	0.0507	0.1158	0.0479	0.0348
3315.07	0.10492	0.10228	0.00871	0.05994	0.0336	3.73607e-05	6.91016e-08	3425.39	0.09762	0.09829	1.09344e-05	0.000148908	0.00882	0.08183	0.00748	6.60351e-08																													6.1662	0.104	0.1331	-0.033	0.1029
3316.5	0.10651	0.1034	0.00837	0.0594	0.03559	4.28392e-05	8.14666e-08	3427.32	0.0977	0.0983	9.81441e-06	0.000131665	0.00819	0.08188	0.00809	8.55758e-08																													6.2438	0.0486	0.0901	-0.0564	0.0894
3317.93	0.10801	0.10457	0.00804	0.05882	0.03766	4.90652e-05	9.59533e-08	3429.25	0.09775	0.09827	8.80238e-06	0.000116261	0.0076	0.08182	0.00873	1.10611e-07																													6.4136	0.113	0.236	0.0112	0.0079
3319.37	0.10942	0.1058	0.00771	0.05821	0.03982	5.61321e-05	1.12909e-07	3431.18	0.09776	0.09821	7.88866e-06	0.00010252	0.00703	0.08167	0.00941	1.42598e-07																													6.4192	0.0927	0.0809	0.0063	0.0391
3320.8	0.11077	0.10709	0.0074	0.05756	0.04206	6.41438e-05	1.32736e-07	3433.11	0.09759	0.09813	7.06439e-06	9.02813e-05	0.0065	0.08141	0.01012	1.83357e-07																													6.4095	0.078	0.0253	0.0428	0.0827
3322.23	0.11208	0.10844	0.0071	0.05688	0.04439	7.32156e-05	1.55896e-07	3435.04	0.09729	0.09802	6.32141e-06	7.9396e-05	0.006	0.08106	0.01088	2.35153e-07																													6.2331	0.0639	0.1041	0.1358	0.1008
3323.66	0.11339	0.10987	0.0068	0.05616	0.04682	8.34755e-05	1.82924e-07	3436.97	0.09711	0.09789	5.65225e-06	6.97287e-05	0.00553	0.08061	0.01168	3.00798e-07																													6.4437	0.0101	0.1132	0.0031	0.0754
3325.09	0.1148	0.11136	0.00652	0.05542	0.04932	9.50648e-05	2.14436e-07	3438.9	0.09712	0.09773	5.05005e-06	6.11557e-05	0.00509	0.08006	0.01251	3.83768e-07																													6.4034	0.0455	0.1116	-0.0292	0.0617
3326.52	0.11641	0.11292	0.00624	0.05465	0.05192	0.00010814	2.51137e-07	3440.82	0.09705	0.09754	4.50857e-06	5.35642e-05	0.00467	0.07942	0.01339	4.8835e-07																													6.5397	0.0369	0.0586	-0.0033	0.0056
3327.95	0.11824	0.11455	0.00597	0.05384	0.05461	0.000122874	2.93843e-07	3442.75	0.09667	0.09734	4.02207e-06	4.68517e-05	0.00429	0.07869	0.01431	6.19817e-07																													6.4526	0.0387	0.1496	0.0254	0.1376
3329.39	0.12014	0.11625	0.00571	0.05302	0.05739	0.000139456	3.43485e-07	3444.68	0.09621	0.09711	3.58532e-06	4.09249e-05	0.00393	0.07787	0.01527	7.84632e-07																													6.6134	0.0466	0.0555	0.0399	0.0379
3330.82	0.12187	0.11803	0.00546	0.05216	0.06025	0.000158096	4.01134e-07	3446.61	0.09608	0.09686	3.19355e-06	3.56995e-05	0.00359	0.07696	0.01627	9.90689e-07																													6.6672	0.1104	0.0495	0.0418	0.2464
3332.25	0.12344	0.11989	0.00522	0.05129	0.0632	0.000179024	4.68015e-07	3448.54	0.09624	0.0966	2.84242e-06	3.10992e-05	0.00328	0.07597	0.01731	1.24761e-06																													6.714	0.0015	0.0663	-0.0052	0.0044
3333.68	0.12504	0.12181	0.00498	0.05039	0.06624	0.000202492	5.45532e-07	3450.47	0.09632	0.09632	2.52796e-06	2.70551e-05	0.00299	0.0749	0.0184	1.56707e-06																													6.6779	0.0446	0.1125	-0.1009	0.1
3335.11	0.1269	0.12382	0.00476	0.04948	0.06936	0.000228775	6.35285e-07	3452.4	0.09614	0.09603	2.24657e-06	2.35051e-05	0.00272	0.07376	0.01952	1.96322e-06																													6.7216	0.0997	0.0555	-0.0203	0.0931
3336.54	0.12901	0.1259	0.00454	0.04854	0.07256	0.000258177	7.39106e-07	3454.32	0.09584	0.09573	1.99497e-06	2.03932e-05	0.00247	0.07254	0.02068	2.45312e-06																													6.8382	0.0952	0.1952	-0.0138	0.1405
3337.97	0.13124	0.12806	0.00433	0.04759	0.07585	0.000291025	8.5908e-07	3456.25	0.0956	0.09541	1.7702e-06	1.76694e-05	0.00224	0.07126	0.02189	3.0573e-06																													6.6772	0.1253	0.0015	0.0634	0.021
3339.41	0.13342	0.13029	0.00413	0.04662	0.07921	0.00032768	9.97584e-07	3458.18	0.09548	0.0951	1.56955e-06	1.52887e-05	0.00203	0.06992	0.02313	3.80038e-06																													6.7506	0.0416	0.0294	0.0161	0.1517
3340.84	0.13541	0.1326	0.00393	0.04565	0.08265	0.000368531	1.15732e-06	3460.11	0.09539	0.09477	1.39058e-06	1.32109e-05	0.00184	0.06851	0.0244	4.71179e-06																													6.7464	0.0502	0.0109	0.0155	0.02
3342.27	0.13724	0.13498	0.00374	0.04466	0.08617	0.000414005	1.34137e-06	3462.04	0.09517	0.09444	1.23108e-06	1.14001e-05	0.00166	0.06705	0.02571	5.82658e-06																													6.8913	0.0545	0.2315	0	0.0915
3343.7	0.1391	0.13744	0.00356	0.04366	0.08976	0.00046456	1.55322e-06	3463.97	0.09484	0.09411	1.08904e-06	9.82411e-06	0.0015	0.06554	0.02705	7.18639e-06																													6.8246	0.0438	0.0239	0.0111	0.0456
3345.13	0.14111	0.13997	0.00339	0.04265	0.09341	0.000520696	1.79682e-06	3465.9	0.09452	0.09378	9.62649e-07	8.45458e-06	0.00135	0.06399	0.02842	8.84052e-06																													6.9494	-0.0064	0.0984	-0.043	0.0192
3346.56	0.14326	0.14256	0.00322	0.04164	0.09712	0.000582951	2.07666e-06	3467.83	0.09426	0.09345	8.50277e-07	7.26613e-06	0.00121	0.0624	0.02982	1.08471e-05																													7.0264	0.0473	0.1264	-0.0112	0.1111
3347.99	0.14555	0.14523	0.00306	0.04062	0.1009	0.000651908	2.39782e-06	3469.75	0.09403	0.09312	7.50448e-07	6.23629e-06	0.00109	0.06077	0.03124	1.32746e-05																													6.9002	0.042	0.1092	0.0025	0.0557
3349.43	0.14808	0.14796	0.00291	0.03959	0.10473	0.000728192	2.76602e-06	3471.68	0.09378	0.0928	6.61834e-07	5.34518e-06	0.000977402	0.05911	0.03269	1.6203e-05																													6.9485	0.0499	0.1391	0.0538	0.1031
3350.86	0.15081	0.15075	0.00276	0.03857	0.1086	0.000812478	3.18774e-06	3473.61	0.0935	0.09248	5.83237e-07	4.5752e-06	0.000874888	0.05743	0.03415	1.97261e-05																													7.0182	0.0007	0.1265	0.0244	0.0037
3352.29	0.15349	0.1536	0.00262	0.03754	0.11253	0.000905489	3.67029e-06	3475.54	0.09323	0.09216	5.13581e-07	3.91084e-06	0.000781929	0.05572	0.03563	2.39528e-05																													7.0075	0.053	0.1016	-0.0692	0.0729
3353.72	0.15606	0.15651	0.00248	0.03652	0.11649	0.00101	4.22189e-06	3477.47	0.09299	0.09185	4.51898e-07	3.33844e-06	0.000697778	0.054	0.03712	2.90095e-05																													6.8815	0.042	0.0657	0.007	0.0891
3355.15	0.15874	0.15946	0.00235	0.0355	0.12048	0.00112	4.8518e-06	3479.4	0.09272	0.09155	3.9732e-07	2.84596e-06	0.000621731	0.05227	0.03862	3.50424e-05																													7.1479	0.047	0.1327	0.0805	0.1572
3356.58	0.16169	0.16247	0.00223	0.03448	0.12451	0.00124	5.57041e-06	3481.33	0.09236	0.09125	3.49066e-07	2.42285e-06	0.000553124	0.05054	0.04012	4.22199e-05																													6.997	0.0959	0.0874	-0.0184	0.092
3358.01	0.16485	0.16552	0.00211	0.03347	0.12855	0.00138	6.38942e-06	3483.26	0.09189	0.09096	3.06438e-07	2.05985e-06	0.000491336	0.0488	0.04162	5.07353e-05																													7.1594	0.0675	0.0709	-0.0245	0.0445
3359.44	0.16815	0.16861	0.002	0.03247	0.13261	0.00153	7.3219e-06	3485.18	0.09141	0.09067	2.6881e-07	1.74887e-06	0.000435782	0.04706	0.04312	6.08096e-05																													7.0859	0.0467	0.128	0.0504	0.0553
3360.88	0.17151	0.17174	0.00189	0.03147	0.13668	0.00169	8.38254e-06	3487.11	0.09104	0.09039	2.35623e-07	1.48284e-06	0.000385918	0.04533	0.0446	7.2695e-05																													7.1054	0.0269	0.0952	0.0857	0.1118
3362.31	0.17461	0.17489	0.00179	0.03048	0.14074	0.00187	9.58774e-06	3489.04	0.09068	0.09011	2.06374e-07	1.25557e-06	0.000341237	0.04361	0.04608	8.66774e-05																													7.2947	0.0511	0.146	0.0012	0.0274
3363.74	0.17714	0.17807	0.00169	0.0295	0.1448	0.00207	1.09559e-05	3490.97	0.09022	0.08984	1.80619e-07	1.06169e-06	0.000301268	0.0419	0.04753	0.000103081																													7.2348	0.0444	0.0289	0.0049	0.0492
3365.17	0.17918	0.18127	0.00159	0.02853	0.14885	0.00228	1.25073e-05	3492.9	0.08973	0.08956	1.57956e-07	8.96543e-07	0.000265573	0.04021	0.04896	0.000122269																													7.265	0.0749	0.0277	0.0897	0.1139
3366.6	0.18131	0.18448	0.0015	0.02758	0.15287	0.00251	1.4265e-05	3494.83	0.08941	0.08929	1.38032e-07	7.56058e-07	0.00023375	0.03854	0.05037	0.000144653																													7.2574	0.1183	0.0392	-0.0484	0.0495
3368.03	0.18404	0.18771	0.00142	0.02664	0.15687	0.00277	1.62544e-05	3496.76	0.08922	0.08901	1.20528e-07	6.36725e-07	0.000205425	0.0369	0.05174	0.00017069																													7.2579	0.0413	0.1773	-0.0219	0.0355
3369.46	0.18725	0.19093	0.00134	0.02571	0.16083	0.00304	1.85036e-05	3498.69	0.089	0.08873	1.05164e-07	5.35501e-07	0.000180256	0.03528	0.05307	0.000200889																													7.3555	0.0487	0.1403	-0.0218	0.0497
3370.9	0.19029	0.19415	0.00126	0.02479	0.16474	0.00334	2.10441e-05	3500.61	0.08866	0.08845	9.16882e-08	4.49761e-07	0.00015793	0.03369	0.05436	0.000235817																													7.3139	0.0586	0.0266	-0.0033	0.0492
3372.33	0.19276	0.19737	0.00119	0.02389	0.1686	0.00366	2.39109e-05	3502.54	0.08827	0.08816	7.9878e-08	3.77238e-07	0.000138156	0.03214	0.05561	0.000276098																													7.4147	0.0503	0.0472	-0.068	0.0666
3373.76	0.19509	0.20057	0.00112	0.02301	0.17239	0.00401	2.71424e-05	3504.47	0.08784	0.08786	6.95358e-08	3.15981e-07	0.000120674	0.03061	0.0568	0.000322419																													7.4425	0.0614	0.0072	-0.0462	0.0237
3375.19	0.1981	0.20375	0.00105	0.02215	0.17612	0.00439	3.07816e-05	3506.4	0.08739	0.08754	6.04864e-08	2.64314e-07	0.000105243	0.02913	0.05794	0.000375533																													7.4739	0.1113	0.065	0.0602	0.105
3376.62	0.20191	0.2069	0.000990153	0.0213	0.17977	0.0048	3.48756e-05	3508.33	0.08693	0.08722	5.25745e-08	2.20796e-07	9.16444e-05	0.02768	0.05901	0.00043626																													7.4461	0.0543	0.0138	0.0449	0.0482
3378.05	0.20556	0.21002	0.000930826	0.02047	0.18334	0.00524	3.94768e-05	3510.26	0.0864	0.08688	4.56626e-08	1.84193e-07	7.96809e-05	0.02627	0.06002	0.000505489																													7.4457	0.0981	0.0257	0.0493	0.0735
3379.48	0.20812	0.2131	0.000874608	0.01965	0.18681	0.00572	4.46428e-05	3512.19	0.08573	0.08652	3.9629e-08	1.53451e-07	6.91732e-05	0.02491	0.06096	0.000584181																													7.5492	0.1077	0.0522	-0.0688	0.0879
3380.92	0.20978	0.21614	0.000821365	0.01886	0.19018	0.00623	5.04371e-05	3514.11	0.08508	0.08615	3.43664e-08	1.27666e-07	5.99594e-05	0.02358	0.06183	0.000673369																													7.3711	0.0688	0.3283	-0.0483	0.0061
3382.35	0.21161	0.21913	0.00077097	0.01809	0.19344	0.00678	5.69295e-05	3516.04	0.0847	0.08575	2.97799e-08	1.06071e-07	5.18933e-05	0.0223	0.06263	0.000774155																													7.6834	0.008	0.3113	0.0009	0.0425
3383.78	0.2143	0.22207	0.000723298	0.01733	0.19658	0.00737	6.41969e-05	3517.97	0.08448	0.08533	2.57857e-08	8.80094e-08	4.48436e-05	0.02106	0.06334	0.000887713																													7.5256	0.0444	0.0787	-0.0806	0.0506
3385.21	0.21766	0.22494	0.000678227	0.0166	0.1996	0.008	7.23235e-05	3519.9	0.08415	0.08489	2.23102e-08	7.29246e-08	3.86924e-05	0.01987	0.06397	0.00102																													7.567	0.0585	0.0935	-0.0427	0.1749
3386.64	0.22116	0.22775	0.00063564	0.01588	0.20248	0.00868	8.14018e-05	3521.83	0.08353	0.08443	1.92884e-08	6.03436e-08	3.33338e-05	0.01872	0.06452	0.00116																													7.4708	0.0615	0.1897	-0.0584	0.0669
3388.07	0.22437	0.2305	0.000595423	0.01518	0.20523	0.0094	9.1533e-05	3523.76	0.08277	0.08394	1.66631e-08	4.98656e-08	2.86735e-05	0.01761	0.06498	0.00132																													7.6089	0.1168	0.2057	-0.0323	0.1729
3389.5	0.22711	0.23316	0.000557467	0.01451	0.20783	0.01017	0.000102828	3525.69	0.08215	0.08343	1.43841e-08	4.11513e-08	2.4627e-05	0.01656	0.06535	0.0015																													7.5587	0.071	0.2144	-0.0199	0.0051
3390.94	0.22944	0.23576	0.000521663	0.01385	0.21027	0.01099	0.000115407	3527.62	0.08169	0.08289	1.24073e-08	3.39139e-08	2.11191e-05	0.01554	0.06563	0.00169																													7.6602	0.0988	0.2017	0.0336	0.1751
3392.37	0.23177	0.23826	0.00048791	0.01322	0.21256	0.01186	0.000129403	3529.54	0.0812	0.08232	1.06941e-08	2.79116e-08	1.80833e-05	0.01457	0.06582	0.00191																													7.7798	0.0537	0.2216	0.0057	0.0456
3393.8	0.23441	0.24069	0.000456107	0.0126	0.21469	0.01279	0.000144958	3531.47	0.08059	0.08173	9.2103e-09	2.29405e-08	1.54601e-05	0.01364	0.06592	0.00215																													7.6294	0.12	0.1709	0.0099	0.1579
3395.23	0.2374	0.24302	0.000426161	0.01201	0.21664	0.01378	0.00016223	3533.4	0.08009	0.08111	7.92634e-09	1.88293e-08	1.31973e-05	0.01276	0.06592	0.00242																													7.7923	0.0776	0.0209	-0.0175	0.0896
3396.66	0.24071	0.24526	0.000397977	0.01143	0.21842	0.01482	0.000181389	3535.33	0.07976	0.08047	6.81616e-09	1.5434e-08	1.12484e-05	0.01192	0.06583	0.00271																													7.7741	0.0848	0.0366	-0.0138	0.0534
3398.09	0.24417	0.24741	0.000371467	0.01088	0.22003	0.01593	0.000202617	3537.26	0.07933	0.0798	5.85699e-09	1.26338e-08	9.57265e-06	0.01112	0.06565	0.00302																													7.5959	0.0648	0.141	-0.0096	0.0806
3399.52	0.24751	0.24946	0.000346546	0.01034	0.22144	0.0171	0.000226117	3539.19	0.07857	0.07911	5.02895e-09	1.03277e-08	8.13409e-06	0.01036	0.06537	0.00337																													7.8677	0.0516	0.2252	-0.0549	0.0155
3400.95	0.25249	0.25141	0.000323132	0.00983	0.22268	0.01833	0.000252103	3541.12	0.07767	0.07841	4.31467e-09	8.4311e-09	6.90114e-06	0.00964	0.06501	0.00374																													7.8154	0.117	0.1581	0.0073	0.0779
3402.39	0.2589	0.25326	0.000301147	0.00933	0.22372	0.01964	0.00028081	3543.05	0.07695	0.07768	3.69902e-09	6.87349e-09	5.84613e-06	0.00896	0.06456	0.00415																													7.802	0.069	0.1	0.0219	0.0475
3403.82	0.26361	0.25501	0.000280514	0.00885	0.22456	0.02101	0.000312489	3544.97	0.07643	0.07693	3.16878e-09	5.59607e-09	4.94482e-06	0.00832	0.06401	0.00459																													7.8338	0.0815	0.104	0.0312	0.1554
3405.25	0.26751	0.25666	0.000261161	0.00839	0.22522	0.02244	0.000347414	3546.9	0.07588	0.07617	2.71248e-09	4.54989e-09	4.17608e-06	0.00772	0.06339	0.00506																													7.8509	0.1148	0.1131	0.0337	0.1852
3406.68	0.27121	0.25821	0.000243019	0.00795	0.22567	0.02396	0.000385877	3548.83	0.0752	0.0754	2.32011e-09	3.6943e-09	3.52145e-06	0.00715	0.06268	0.00557																													7.8489	0.055	0.028	-0.0068	0.0814
3408.11	0.27463	0.25965	0.000226022	0.00753	0.22593	0.02554	0.000428193	3550.76	0.07462	0.07461	1.98298e-09	2.99554e-09	2.9649e-06	0.00661	0.06189	0.00611																													7.8496	0.0824	0.0249	-0.0244	0.0997
3409.54	0.27741	0.26099	0.000210107	0.00712	0.22599	0.0272	0.000474699	3552.69	0.07422	0.07382	1.69354e-09	2.42566e-09	2.49249e-06	0.00611	0.06103	0.00668																													7.9212	0.0653	0.0029	0.026	0.1141
3410.97	0.27905	0.26223	0.000195213	0.00673	0.22585	0.02893	0.00052576	3554.62	0.07379	0.07302	1.44525e-09	1.96154e-09	2.09214e-06	0.00564	0.06009	0.00729																													7.8503	0.1358	0.2368	-0.0649	0.1061
3412.41	0.27974	0.26337	0.000181282	0.00636	0.22551	0.03074	0.000581761	3556.55	0.07313	0.07222	1.23241e-09	1.58408e-09	1.75342e-06	0.00519	0.05909	0.00794																													7.9564	0.0644	0.1062	-0.0345	0.004
3413.84	0.28039	0.26441	0.000168259	0.006	0.22498	0.03262	0.000643119	3558.48	0.07233	0.07142	1.05011e-09	1.27752e-09	1.46728e-06	0.00478	0.05801	0.00862																													7.9321	0.1062	0.2414	0.0667	0.1141
3415.27	0.28166	0.26535	0.000156092	0.00566	0.22424	0.03458	0.000710275	3560.4	0.07148	0.07061	8.94098e-10	1.0289e-09	1.22597e-06	0.0044	0.05688	0.00933																													7.9747	0.1373	0.0134	-0.001	0.0801
3416.7	0.28317	0.26619	0.000144731	0.00534	0.22332	0.03661	0.000783703	3562.33	0.07054	0.06981	7.6068e-10	8.27543e-10	1.02277e-06	0.00404	0.05569	0.01008																													7.9175	0.0986	0.0052	0.0111	0.0977
3418.13	0.28392	0.26694	0.000134128	0.00503	0.2222	0.03872	0.000863903	3564.26	0.06964	0.06902	6.46675e-10	6.64691e-10	8.51946e-07	0.0037	0.05445	0.01086																													7.9492	0.0783	0.1638	0.0153	0.1151
3419.56	0.28332	0.2676	0.000124239	0.00473	0.22089	0.04091	0.00095141	3566.19	0.06897	0.06822	5.49337e-10	5.33165e-10	7.08569e-07	0.00339	0.05317	0.01167																													7.9128	0.0714	0.1641	0.1037	0.0267
3420.99	0.28161	0.26818	0.00011502	0.00445	0.2194	0.04317	0.00105	3568.12	0.06841	0.06744	4.66293e-10	4.27087e-10	5.88419e-07	0.0031	0.05184	0.0125																													7.9233	0.0036	0.1248	-0.0048	0.1189
3422.43	0.2794	0.26866	0.000106431	0.00418	0.21772	0.0455	0.00115	3570.05	0.06772	0.06667	3.95501e-10	3.41651e-10	4.87896e-07	0.00283	0.05047	0.01336																													8.1048	0.076	0.1951	-0.0339	0.0251
3423.86	0.27684	0.26906	9.84326e-05	0.00393	0.21587	0.0479	0.00126	3571.98	0.06698	0.0659	3.352e-10	2.72936e-10	4.03927e-07	0.00259	0.04907	0.01425																													8.0862	0.0808	0.0955	0.0412	0.1812
3425.29	0.27376	0.26939	9.09891e-05	0.00369	0.21384	0.05038	0.00139	3573.9	0.06639	0.06514	2.83875e-10	2.17747e-10	3.33898e-07	0.00236	0.04764	0.01515																													8.0721	0.0089	0.1825	-0.0389	0.2053
3426.72	0.27034	0.26963	8.40656e-05	0.00346	0.21165	0.05292	0.00152	3575.83	0.06582	0.0644	2.40225e-10	1.73483e-10	2.75587e-07	0.00215	0.04618	0.01607																													8.1002	0.0787	0.3258	-0.0134	0.1842
3428.15	0.26716	0.26981	7.76292e-05	0.00324	0.2093	0.05553	0.00166	3577.76	0.06502	0.06366	2.03132e-10	1.38029e-10	2.27112e-07	0.00195	0.04471	0.017																													8.0859	0.039	0.0372	0.0714	0.0757
3429.58	0.26445	0.26991	7.16491e-05	0.00304	0.20679	0.05819	0.00182	3579.69	0.06405	0.06293	1.71635e-10	1.09673e-10	1.86877e-07	0.00177	0.04322	0.01793																													8.1185	0.1005	0.1399	0.032	0.0422
3431.01	0.26192	0.26995	6.60959e-05	0.00284	0.20413	0.06092	0.00199	3581.62	0.06298	0.0622	1.44911e-10	8.70243e-11	1.53535e-07	0.00161	0.04173	0.01887																													8.1379	0.098	0.068	0.0356	0.1248
3432.45	0.25937	0.26992	6.0942e-05	0.00266	0.20132	0.0637	0.00217	3583.55	0.06185	0.06149	1.22254e-10	6.89594e-11	1.25949e-07	0.00146	0.04023	0.0198																													8.1139	0.1223	0.2685	0.0375	0.1219
3433.88	0.25711	0.26983	5.61613e-05	0.00248	0.19838	0.06654	0.00237	3585.48	0.06085	0.06077	1.03061e-10	5.45707e-11	1.03161e-07	0.00132	0.03872	0.02073																													8.1406	0.0196	0.2698	0.0369	0.0519
3435.31	0.25567	0.26969	5.17292e-05	0.00232	0.19532	0.06942	0.00258	3587.41	0.06016	0.06006	8.68149e-11	4.31258e-11	8.43673e-08	0.00119	0.03723	0.02165																													8.1224	0.0372	0.062	0.0592	0.0563
3436.74	0.25518	0.26949	4.76225e-05	0.00217	0.19213	0.07234	0.00281	3589.33	0.05947	0.05935	7.30736e-11	3.40351e-11	6.88916e-08	0.00107	0.03574	0.02254																													8.0621	0.1055	0.104	0.0452	0.2395
3438.17	0.25541	0.26925	4.38195e-05	0.00202	0.18882	0.0753	0.00306	3591.26	0.05849	0.05864	6.14604e-11	2.68244e-11	5.61687e-08	0.000968493	0.03426	0.02342																													8.1848	0.0817	0.1008	-0.0434	0.0172
3439.6	0.25608	0.26895	4.02997e-05	0.00188	0.18541	0.0783	0.00333	3593.19	0.05743	0.05792	5.16532e-11	2.11127e-11	4.57253e-08	0.000871988	0.03279	0.02426																													8.2045	0.0199	0.1059	0.086	0.0306
3441.03	0.25691	0.26861	3.70436e-05	0.00175	0.1819	0.08131	0.00361	3595.12	0.05657	0.0572	4.33778e-11	1.65948e-11	3.71668e-08	0.000784137	0.03135	0.02507																													8.0946	0.0892	0.0079	0.0657	0.0426
3442.46	0.25745	0.26824	3.40332e-05	0.00163	0.1783	0.08435	0.00392	3597.05	0.05584	0.05646	3.64004e-11	1.3026e-11	3.01639e-08	0.000704272	0.02992	0.02583																													8.1436	0.0621	0.0593	-0.0332	0.0336
3443.9	0.25723	0.26782	3.12516e-05	0.00152	0.17462	0.08741	0.00424	3598.98	0.05517	0.05571	3.05219e-11	1.02109e-11	2.44431e-08	0.000631766	0.02852	0.02655																													8.308	0.1076	0.0537	0.0186	0.2628
3445.33	0.25635	0.26736	2.86826e-05	0.00141	0.17086	0.09047	0.0046	3600.91	0.05452	0.05494	2.55732e-11	7.99332e-12	1.9777e-08	0.000566029	0.02715	0.02723																													8.2364	0.061	0.0109	-0.0511	0.0034
3446.76	0.25555	0.26687	2.63114e-05	0.00131	0.16704	0.09353	0.00497	3602.84	0.05371	0.05415	2.14105e-11	6.24891e-12	1.59771e-08	0.00050651	0.02581	0.02784																													8.2774	0.0772	0.0617	0.0257	0.2101
3448.19	0.25551	0.26635	2.41239e-05	0.00121	0.16315	0.09659	0.00537	3604.76	0.05264	0.05334	1.79117e-11	4.87858e-12	1.28876e-08	0.000452695	0.02449	0.0284																													8.2272	0.1222	0.0764	-0.0709	0.1114
3449.62	0.25622	0.2658	2.2107e-05	0.00113	0.15922	0.09963	0.0058	3606.69	0.05149	0.05251	1.49731e-11	3.8036e-12	1.03796e-08	0.0004041	0.02322	0.02889																													8.2435	0.0912	0.0214	-0.0251	0.0136
3451.05	0.25735	0.26522	2.02483e-05	0.00104	0.15525	0.10265	0.00626	3608.62	0.05044	0.05164	1.25071e-11	2.96148e-12	8.34694e-09	0.00036028	0.02197	0.02931																													8.2099	0.1227	0.1574	0.0383	0.0604
3452.48	0.25852	0.26461	1.85365e-05	0.000966401	0.15124	0.10564	0.00674	3610.55	0.04957	0.05075	1.04393e-11	2.30269e-12	6.70204e-09	0.000320818	0.02077	0.02966																													8.2682	0.0926	0.196	0.06	0.1067
3453.92	0.25925	0.26397	1.69607e-05	0.000894208	0.14721	0.1086	0.00726	3612.48	0.04885	0.04983	8.70666e-12	1.78802e-12	5.37306e-09	0.000285328	0.0196	0.02994																													8.2821	0.1693	0.2795	-0.0059	0.0391
3455.35	0.25904	0.26331	1.5511e-05	0.000826818	0.14315	0.11151	0.00781	3614.41	0.04805	0.04887	7.25605e-12	1.38651e-12	4.30103e-09	0.000253452	0.01848	0.03014																													8.2937	0.0852	0.1831	0.0578	0.1029
3456.78	0.25781	0.26262	1.41779e-05	0.00076396	0.13909	0.11437	0.00839	3616.34	0.04705	0.04788	6.0425e-12	1.07371e-12	3.43762e-09	0.000224862	0.01739	0.03027																													8.3545	0.0974	0.2868	-0.0174	0.0154
3458.21	0.25636	0.26191	1.29528e-05	0.000705377	0.13502	0.11717	0.009	3618.27	0.04608	0.04686	5.02807e-12	8.30353e-13	2.74333e-09	0.000199252	0.01634	0.03031																													8.2896	0.0696	0.1371	0.0341	0.1206
3459.64	0.25598	0.26118	1.18275e-05	0.000650821	0.13096	0.1199	0.00966	3620.19	0.04527	0.04579	4.18074e-12	6.41285e-13	2.18592e-09	0.000176342	0.01534	0.03028																													8.1454	0.1268	0.0309	0.0355	0.0011
3461.07	0.25719	0.26042	1.07945e-05	0.000600056	0.12691	0.12255	0.01035	3622.12	0.04421	0.0447	3.47355e-12	4.94597e-13	1.7391e-09	0.000155875	0.01438	0.03017																													8.4035	0.1101	0.2714	0.0386	0.1846
3462.5	0.25889	0.25963	9.84664e-06	0.000552856	0.12287	0.12513	0.01108	3624.05	0.04266	0.04357	2.88377e-12	3.80947e-13	1.3815e-09	0.000137615	0.01345	0.02998																													8.2888	0.1199	0.1276	-0.0806	0.0085
3463.94	0.2594	0.25883	8.97745e-06	0.000509005	0.11886	0.12761	0.01184	3625.98	0.04111	0.04241	2.3923e-12	2.93015e-13	1.09575e-09	0.000121344	0.01257	0.02971																													8.4349	0.1071	0.2016	0.0229	0.1198
3465.37	0.25841	0.25799	8.1808e-06	0.000468297	0.11487	0.12999	0.01266	3627.91	0.04018	0.04122	1.98308e-12	2.25075e-13	8.67779e-10	0.000106867	0.01173	0.02937																													8.3538	0.0802	0.1334	-0.0634	0.1002
3466.8	0.25708	0.25714	7.45105e-06	0.000430537	0.11093	0.13226	0.01351	3629.84	0.03962	0.03999	1.6426e-12	1.72654e-13	6.86185e-10	9.40007e-05	0.01094	0.02896																													8.2739	0.1096	0.4775	-0.0023	0.083
3468.23	0.25663	0.25626	6.78293e-06	0.000395539	0.10702	0.13443	0.01441	3631.77	0.03882	0.03874	1.35954e-12	1.32263e-13	5.41762e-10	8.25824e-05	0.01018	0.02848																													8.3253	0.1039	0.0904	-0.0331	0.2588
3469.66	0.25726	0.25535	6.17156e-06	0.000363127	0.10316	0.13647	0.01535	3633.7	0.03771	0.03747	1.12439e-12	1.01184e-13	4.27081e-10	7.24621e-05	0.00946	0.02794																													8.464	0.1292	0.1648	-0.0634	0.0618
3471.09	0.25825	0.25442	5.61244e-06	0.000333133	0.09936	0.13838	0.01634	3635.62	0.03653	0.03617	9.29207e-13	7.73037e-14	3.36162e-10	6.3504e-05	0.00878	0.02733																													8.2813	0.0879	0.2623	-0.0011	0.2575
3472.52	0.25888	0.25345	5.10136e-06	0.000305398	0.09561	0.14017	0.01737	3637.55	0.03529	0.03486	7.67317e-13	5.89793e-14	2.64193e-10	5.55852e-05	0.00813	0.02667																													8.496	0.0723	0.1958	-0.0526	0.1003
3473.95	0.25913	0.25247	4.63446e-06	0.000279772	0.09191	0.14181	0.01846	3639.48	0.03397	0.03353	6.33148e-13	4.49377e-14	2.07314e-10	4.85941e-05	0.00753	0.02596																													8.3604	0.114	0.0533	0.0008	0.1406
3475.39	0.2596	0.25145	4.20814e-06	0.000256113	0.08829	0.14331	0.01959	3641.41	0.03264	0.0322	5.2204e-13	3.41928e-14	1.62432e-10	4.24302e-05	0.00695	0.0252																													8.4826	0.1079	0.1433	-0.0111	0.1225
3476.82	0.26059	0.25041	3.81909e-06	0.000234288	0.08473	0.14466	0.02077	3643.34	0.03127	0.03085	4.30101e-13	2.59819e-14	1.27072e-10	3.70028e-05	0.00642	0.0244																													8.3543	0.1021	0.1334	0.02	0.02
3478.25	0.26152	0.24933	3.46424e-06	0.000214169	0.08125	0.14586	0.02201	3645.27	0.02996	0.02951	3.54082e-13	1.97161e-14	9.92576e-11	3.223e-05	0.00591	0.02356																													8.5013	0.1274	0.1608	0.0367	0.0347
3479.68	0.26162	0.24823	3.14075e-06	0.000195638	0.07784	0.1469	0.02329	3647.2	0.02902	0.02816	2.91277e-13	1.49411e-14	7.74128e-11	2.80384e-05	0.00544	0.02269																													8.5548	0.081	0.0938	0.0342	0.0939
3481.11	0.26082	0.24709	2.84602e-06	0.000178583	0.0745	0.14778	0.02463	3649.12	0.02832	0.02682	2.39428e-13	1.13072e-14	6.02833e-11	2.43621e-05	0.005	0.0218																													8.4313	0.1007	0.1854	0.0956	0.0316
3482.54	0.2596	0.24593	2.57763e-06	0.000162899	0.07125	0.1485	0.02602	3651.05	0.02723	0.0255	1.96659e-13	8.54557e-15	4.68723e-11	2.11418e-05	0.00459	0.02089																													8.3988	0.1206	0.1098	0.0351	0.0396
3483.97	0.2581	0.24474	2.33336e-06	0.000148486	0.06808	0.14905	0.02746	3652.98	0.02558	0.02418	1.61406e-13	6.44969e-15	3.6389e-11	1.83247e-05	0.0042	0.01996																													8.527	0.1512	0.0863	0.002	0.1129
3485.41	0.25606	0.24351	2.11116e-06	0.000135251	0.06499	0.14943	0.02895	3654.91	0.024	0.02289	1.32371e-13	4.86127e-15	2.82072e-11	1.58634e-05	0.00385	0.01903																													8.4334	0.0541	0.0619	0.0463	0.0684
3486.84	0.25353	0.24226	1.90915e-06	0.000123108	0.06199	0.14965	0.0305	3656.84	0.02286	0.02162	1.08476e-13	3.65909e-15	2.18316e-11	1.3716e-05	0.00351	0.01809																													8.4367	0.0985	0.1025	-0.0682	0.15
3488.27	0.25091	0.24097	1.72558e-06	0.000111976	0.05907	0.14969	0.03209	3658.77	0.02179	0.02037	8.88264e-14	2.75048e-15	1.68712e-11	1.18446e-05	0.00321	0.01715																													8.4607	0.0688	0.268	-0.049	0.1581
3489.7	0.24846	0.23965	1.55887e-06	0.000101777	0.05625	0.14956	0.03374	3660.7	0.02062	0.01916	7.26807e-14	2.06469e-15	1.30179e-11	1.02161e-05	0.00292	0.01622																													8.624	0.0702	0.1657	-0.0476	0.0897
3491.13	0.24616	0.23831	1.40754e-06	9.24409e-05	0.05351	0.14926	0.03544	3662.63	0.01944	0.01797	5.94242e-14	1.5478e-15	1.00293e-11	8.80065e-06	0.00266	0.0153																													8.5586	0.0899	0.0426	-0.0196	0.0772
3492.56	0.24398	0.23693	1.27026e-06	8.39015e-05	0.05086	0.1488	0.0372	3664.55	0.01813	0.01682	4.85485e-14	1.15875e-15	7.71501e-12	7.57202e-06	0.00242	0.0144																													8.5362	0.1252	0.0071	-0.0435	0.0118
3493.99	0.24186	0.23553	1.14578e-06	7.60965e-05	0.04829	0.14816	0.039	3666.48	0.01668	0.01571	3.96329e-14	8.6631e-16	5.92567e-12	6.50693e-06	0.00219	0.01351																													8.4658	0.0781	0.0179	0.0636	0.1804
3495.43	0.23965	0.2341	1.03297e-06	6.89683e-05	0.04582	0.14736	0.04085	3668.41	0.01549	0.01464	3.23299e-14	6.468e-16	4.54437e-12	5.5848e-06	0.00199	0.01265																													8.5262	0.1275	0.0973	-0.0339	0.1872
3496.86	0.23706	0.23264	9.30798e-07	6.24631e-05	0.04344	0.1464	0.04274	3670.34	0.01445	0.01361	2.63524e-14	4.82258e-16	3.47973e-12	4.78747e-06	0.0018	0.01181																													8.5068	0.0798	0.0016	0.0078	0.0507
3498.29	0.23382	0.23116	8.38301e-07	5.65312e-05	0.04114	0.14528	0.04468	3672.27	0.01315	0.01262	2.14637e-14	3.59089e-16	2.66043e-12	4.09894e-06	0.00162	0.01099																													8.5425	0.0997	0.1475	-0.0339	0.1734
3499.72	0.23007	0.22966	7.54609e-07	5.11261e-05	0.03893	0.14401	0.04667	3674.2	0.01187	0.01168	1.74685e-14	2.67015e-16	2.03092e-12	3.50513e-06	0.00146	0.01021																													8.6841	0.0895	0.3188	0.1139	0.1248
3501.15	0.22646	0.22813	6.78927e-07	4.62047e-05	0.03681	0.14258	0.0487	3676.13	0.01088	0.01078	1.42061e-14	1.98282e-16	1.548e-12	2.99367e-06	0.00132	0.00946																													8.7419	0.0809	0.101	0.0246	0.1334
3502.58	0.22366	0.22659	6.10523e-07	4.17273e-05	0.03477	0.14101	0.05077	3678.06	0.00983	0.00993	1.15442e-14	1.47042e-16	1.1781e-12	2.5537e-06	0.00119	0.00874																													8.5743	0.1305	0.2353	0.0267	0.1015
3504.01	0.22164	0.22502	5.48731e-07	3.76568e-05	0.03281	0.13929	0.05287	3679.98	0.0085	0.00912	9.37385e-15	1.08896e-16	8.95221e-13	2.17573e-06	0.00107	0.00805																													8.674	0.1005	0.0661	-0.0439	0.0442
3505.45	0.21975	0.22344	4.92941e-07	3.39591e-05	0.03094	0.13744	0.05502	3681.91	0.00721	0.00836	7.60574e-15	8.05373e-17	6.79224e-13	1.85142e-06	0.000956262	0.0074																													8.5784	0.1412	0.1594	-0.0332	0.0484
3506.88	0.21754	0.22184	4.42598e-07	3.06027e-05	0.02915	0.13546	0.05719	3683.84	0.00598	0.00764	6.16641e-15	5.9483e-17	5.14554e-13	1.57353e-06	0.00085665	0.00678																													8.7112	0.136	0.1361	0.0049	0.112
3508.31	0.21518	0.22022	3.97193e-07	2.75583e-05	0.02744	0.13336	0.0594	3685.77	0.00481	0.00697	4.99564e-15	4.38734e-17	3.8921e-13	1.3357e-06	0.000766332	0.0062																													8.7664	0.1139	0.0159	0.0024	0.0618
3509.74	0.21306	0.2186	3.56264e-07	2.4799e-05	0.02581	0.13114	0.06163	3687.7	0.00407	0.00634	4.04406e-15	3.23164e-17	2.93949e-13	1.13243e-06	0.00068457	0.00566																													8.545	0.0359	0.1988	0.0544	0.0326
3511.17	0.21111	0.21696	3.1939e-07	2.23001e-05	0.02425	0.12881	0.06388	3689.63	0.00366	0.00576	3.27124e-15	2.37714e-17	2.21664e-13	9.58917e-07	0.000610669	0.00514																													8.6437	0.1465	0.1256	-0.0483	0.0819
3512.6	0.20895	0.21532	2.86186e-07	2.00387e-05	0.02276	0.12638	0.06615	3691.56	0.00296	0.00521	2.64408e-15	1.74623e-17	1.66899e-13	8.10994e-07	0.000543978	0.00467																													8.7215	0.072	0.3286	-0.0055	0.0874
3514.03	0.20643	0.21367	2.56303e-07	1.79937e-05	0.02135	0.12385	0.06844	3693.49	0.00179	0.00471	2.13552e-15	1.28103e-17	1.25473e-13	6.85048e-07	0.000483886	0.00422																													8.6918	0.0581	0.0501	0.0132	0.0359
3515.46	0.20386	0.21201	2.29423e-07	1.61459e-05	0.02001	0.12124	0.07075	3695.41	0.000667224	0.00424	1.72346e-15	9.3849e-18	9.41842e-14	5.77952e-07	0.000429826	0.00381																													8.6013	0.0811	0.0057	0.0423	0.0003
3516.9	0.20153	0.21035	2.05258e-07	1.44775e-05	0.01874	0.11855	0.07306	3697.34	2.90686e-05	0.00381	1.38985e-15	6.86613e-18	7.05898e-14	4.87001e-07	0.000381268	0.00343																													8.6128	0.0857	0.1123	0.0214	0.0939
3518.33	0.19939	0.20869	1.83544e-07	1.29722e-05	0.01753	0.11578	0.07537	3699.27	-8.64999e-05																																				8.7683	0.0719	0.0304	0.1083	0.0157
3519.76	0.19708	0.20703	1.64043e-07	1.16152e-05	0.01638	0.11295	0.07769																																						8.7698	0.1273	0.066	-0.0003	0.065
3521.19	0.19437	0.20537	1.4654e-07	1.03927e-05	0.0153	0.11006	0.08																																						8.8239	0.1122	0.0179	-0.0157	0.1393
3522.62	0.19138	0.20371	1.30837e-07	9.29217e-06	0.01428	0.10713	0.0823																																						8.7335	0.0929	0.0934	0.0995	0.1293
3524.05	0.18853	0.20205	1.16757e-07	8.30228e-06	0.01331	0.10415	0.08458																																						8.8356	0.0825	0.1135	0.0183	0.1353
3525.48	0.18623	0.2004	1.0414e-07	7.41255e-06	0.0124	0.10115	0.08685																																						8.8461	0.0788	0.2539	-0.0348	0.0527
3526.92	0.18459	0.19875	9.28383e-08	6.61344e-06	0.01153	0.09811	0.0891																																						8.8449	0.0787	0.0881	0.0321	0.1576
3528.35	0.18362	0.19711	8.2721e-08	5.89626e-06	0.01072	0.09506	0.09131																																						8.7488	0.142	0.052	0.0236	0.1412
3529.78	0.18334	0.19547	7.36686e-08	5.25311e-06	0.00996	0.092	0.0935																																						8.7003	0.1484	0.2339	-0.0327	0.1103
3531.21	0.18357	0.19383	6.55734e-08	4.67676e-06	0.00925	0.08894	0.09564																																						8.7787	0.1276	0.1899	-0.0398	0.1585
3532.64	0.1838	0.1922	5.8338e-08	4.16068e-06	0.00857	0.08588	0.09774																																						8.6806	0.1167	0.1271	0.0061	0.0308
3534.07	0.18354	0.19058	5.18744e-08	3.6989e-06	0.00794	0.08284	0.09979																																						8.8502	0.1225	0.1058	-0.0724	0.1389
3535.5	0.18286	0.18896	4.61034e-08	3.28603e-06	0.00735	0.07981	0.10179																																						8.8462	0.1374	0.1341	-0.0622	0.0753
3536.94	0.18226	0.18734	4.09535e-08	2.91715e-06	0.0068	0.0768	0.10374																																						8.8412	0.1176	0.1374	-0.0999	0.0038
3538.37	0.18217	0.18572	3.63604e-08	2.58784e-06	0.00628	0.07382	0.10561																																						8.9271	0.0987	0.1602	0.0794	0.0768
3539.8	0.18255	0.18411	3.22659e-08	2.29406e-06	0.0058	0.07088	0.10742																																						8.6825	0.1713	0.1782	0.0235	0.2115
3541.23	0.18326	0.18249	2.86178e-08	2.03218e-06	0.00535	0.06798	0.10916																																						8.8724	0.1155	0.1555	-0.0115	0.0055
3542.66	0.18417	0.18088	2.53693e-08	1.79891e-06	0.00493	0.06512	0.11082																																						8.9366	0.1248	0.0562	-0.025	0.0153
3544.09	0.18512	0.17926	2.2478e-08	1.59128e-06	0.00454	0.06231	0.1124																																						8.8127	0.1166	0.0994	0.0349	0.1478
3545.52	0.18589	0.17763	1.99061e-08	1.40661e-06	0.00418	0.05955	0.1139																																						8.8268	0.1221	0.4445	-0.0802	0.1313
3546.96	0.18641	0.176	1.76195e-08	1.24248e-06	0.00384	0.05686	0.11531																																						8.727	0.1418	0.1818	-0.0157	0.0402
3548.39	0.18672	0.17436	1.55876e-08	1.09672e-06	0.00353	0.05422	0.11662																																						9.0633	0.1188	0.0733	-0.0283	0.156
3549.82	0.18668	0.17272	1.37829e-08	9.67371e-07	0.00324	0.05164	0.11784																																						8.8996	0.0742	0.2489	-0.004	0.1288
3551.25	0.18598	0.17105	1.2181e-08	8.52667e-07	0.00297	0.04914	0.11895																																						8.9205	0.1583	0.275	0.025	0.0266
3552.68	0.18458	0.16938	1.07598e-08	7.51026e-07	0.00272	0.0467	0.11997																																						8.92	0.1694	0.0203	-0.0705	0.089
3554.11	0.18277	0.16769	9.49949e-09	6.61029e-07	0.00249	0.04433	0.12087																																						9.0087	0.11	0.0507	-0.0374	0.0215
3555.54	0.18069	0.16598	8.38256e-09	5.81401e-07	0.00227	0.04203	0.12167																																						8.7749	0.142	0.0905	0.0329	0.1735
3556.97	0.17827	0.16425	7.39319e-09	5.11e-07	0.00208	0.03981	0.12236																																						8.9827	0.0989	0.2073	0.0783	0.0586
3558.41	0.17562	0.16249	6.51725e-09	4.48803e-07	0.0019	0.03766	0.12294																																						8.9438	0.103	0.043	0.0037	0.0482
3559.84	0.17311	0.16072	5.74217e-09	3.93895e-07	0.00173	0.03559	0.1234																																						9.0408	0.1271	0.0367	0.0625	0.1906
3561.27	0.17097	0.15891	5.05668e-09	3.45457e-07	0.00158	0.03359	0.12375																																						8.9256	0.0621	0.1236	0.0082	0.0194
3562.7	0.16891	0.15708	4.45075e-09	3.0276e-07	0.00143	0.03167	0.12398																																						8.949	0.0825	0.0935	0.0162	0.147
3564.13	0.16614	0.15522	3.91543e-09	2.65151e-07	0.0013	0.02982	0.12409																																						8.8988	0.0826	0.3152	-0.0001	0.1693
3565.56	0.16195	0.15333	3.44274e-09	2.32047e-07	0.00119	0.02805	0.12409																																						9.0842	0.123	0.2672	-0.0097	0.112
3566.99	0.15678	0.1514	3.02557e-09	2.02932e-07	0.00108	0.02636	0.12396																																						8.8756	0.1119	0.011	0.0125	0.1281
3568.43	0.15219	0.14944	2.65759e-09	1.77343e-07	0.000976186	0.02474	0.12373																																						8.9989	0.0807	0.231	-0.0362	0.0417
3569.86	0.14921	0.14745	2.33318e-09	1.5487e-07	0.000884737	0.02319	0.12337																																						8.8542	0.1481	0.0499	-0.0189	0.0353
3571.29	0.14741	0.14542	2.04732e-09	1.35148e-07	0.00080115	0.02172	0.1229																																						8.9426	0.111	0.4014	-0.0042	0.0403
3572.72	0.14571	0.14336	1.79557e-09	1.17853e-07	0.000724821	0.02031	0.12232																																						8.8838	0.0498	0.1098	0.0524	0.0509
3574.15	0.14337	0.14125	1.57397e-09	1.02698e-07	0.000655187	0.01898	0.12162																																						8.9104	0.089	0.1652	0.0566	0.0859
3575.58	0.14025	0.13912	1.37901e-09	8.94285e-08	0.000591722	0.01771	0.12081																																						8.9175	0.0371	0.1514	0.0119	0.0082
3577.01	0.13662	0.13694	1.20759e-09	7.78176e-08	0.000533934	0.01651	0.1199																																						9.0094	0.1089	0.1925	0.0672	0.0314
3578.45	0.13285	0.13473	1.05694e-09	6.76658e-08	0.000481365	0.01537	0.11888																																						8.7926	0.1034	0.1022	-0.0291	0.1121
3579.88	0.12926	0.13248	9.24606e-10	5.87964e-08	0.000433591	0.0143	0.11775																																						9.002	0.0996	0.287	0.0662	0.1601
3581.31	0.12604	0.1302	8.0843e-10	5.10531e-08	0.000390214	0.01328	0.11653																																						9.0084	0.1052	0.2508	-0.0325	0.1311
3582.74	0.12318	0.12789	7.06491e-10	4.42979e-08	0.000350867	0.01232	0.11521																																						8.981	0.0442	0.0962	0.0296	0.1264
3584.17	0.12041	0.12554	6.17091e-10	3.84091e-08	0.00031521	0.01142	0.1138																																						9.2068	0.1202	0.1804	0.0399	0.0322
3585.6	0.11733	0.12316	5.38729e-10	3.32793e-08	0.000282928	0.01057	0.1123																																						8.8776	0.0989	0.1815	0.0217	0.0908
3587.03	0.11394	0.12074	4.70077e-10	2.88141e-08	0.000253728	0.00978	0.11071																																						9.0961	0.1068	0.2224	0.0775	0.1354
3588.47	0.11076	0.1183	4.09965e-10	2.49301e-08	0.000227341	0.00903	0.10904																																						9.1506	0.0746	0.0286	0.0092	0.044
3589.9	0.10822	0.11584	3.57357e-10	2.15543e-08	0.00020352	0.00833	0.1073																																						9.0827	0.1447	0.3295	-0.0644	0.0904
3591.33	0.10602	0.11335	3.11341e-10	1.86223e-08	0.000182034	0.00768	0.10549																																						9.1646	0.1085	0.0712	0.069	0.0445
3592.76	0.10362	0.11084	2.71112e-10	1.60777e-08	0.000162673	0.00707	0.1036																																						9.1614	0.0934	0.2006	0.0145	0.0664
3594.19	0.10091	0.1083	2.35961e-10	1.38708e-08	0.000145243	0.0065	0.10166																																						9.0555	0.097	0.1898	0.0413	0.0809
3595.62	0.09819	0.10575	2.05262e-10	1.19584e-08	0.000129567	0.00597	0.09965																																						9.1257	0.1117	0.2301	-0.0034	0.0311
3597.05	0.09562	0.10319	1.78466e-10	1.03022e-08	0.000115481	0.00548	0.0976																																						9.0448	0.112	0.2512	-0.0244	0.0541
3598.48	0.09303	0.10062	1.55089e-10	8.86908e-09	0.000102836	0.00502	0.09549																																						9.1034	0.109	0.3124	-0.0422	0.0761
3599.92	0.09037	0.09803	1.34706e-10	7.62987e-09	9.14944e-05	0.00459	0.09335																																						9.1776	0.1799	0.0738	0.0743	0.092
3601.35	0.088	0.09544	1.16941e-10	6.55911e-09	8.13323e-05	0.0042	0.09116																																						9.2288	0.0925	0.2194	0.0429	0.1086
3602.78	0.08622	0.09285	1.01468e-10	5.6346e-09	7.22352e-05	0.00384	0.08894																																						9.1425	0.1672	0.1215	-0.0206	0.0241
3604.21	0.08471	0.09026	8.79969e-11	4.83694e-09	6.40992e-05	0.0035	0.0867																																						9.3243	0.1121	0.1255	0.0239	0.1108
3605.64	0.08275	0.08767	7.62754e-11	4.14923e-09	5.68295e-05	0.00319	0.08443																																						9.1161	0.1105	0.133	0.0622	0.0486
3607.07	0.08003	0.08509	6.60815e-11	3.55676e-09	5.034e-05	0.0029	0.08214																																						9.1261	0.1335	0.2142	-0.0341	0.0732
3608.5	0.07713	0.08252	5.72208e-11	3.04671e-09	4.45522e-05	0.00264	0.07984																																						9.2268	0.0755	0.1138	-0.0403	0.0955
3609.94	0.07481	0.07996	4.95228e-11	2.60795e-09	3.93952e-05	0.0024	0.07753																																						9.3708	0.103	0.1588	0.0035	0.0884
3611.37	0.07311	0.07742	4.28387e-11	2.23077e-09	3.48045e-05	0.00217	0.07521																																						9.2956	0.0582	0.3025	0.0619	0.1275
3612.8	0.07164	0.0749	3.70378e-11	1.90678e-09	3.07216e-05	0.00197	0.0729																																						9.2029	0.111	0.3529	-0.0386	0.0687
3614.23	0.07031	0.0724	3.2006e-11	1.62869e-09	2.70939e-05	0.00178	0.07059																																						9.0391	0.1211	0.027	-0.0557	0.0817
3615.66	0.06899	0.06992	2.76437e-11	1.39015e-09	2.38735e-05	0.00161	0.06828																																						9.2142	0.0885	0.113	0.0491	0.0043
3617.09	0.06716	0.06747	2.38639e-11	1.18571e-09	2.10173e-05	0.00145	0.066																																						9.1611	0.1159	0.2892	-0.0314	0.0188
3618.52	0.0645	0.06505	2.05903e-11	1.01061e-09	1.84866e-05	0.00131	0.06372																																						9.0898	0.1283	0.1121	0.0315	0.0348
3619.96	0.06156	0.06267	1.77567e-11	8.60754e-10	1.62463e-05	0.00118	0.06147																																						9.0653	0.0728	0.4066	-0.0596	0.0409
3621.39	0.05928	0.06032	1.53053e-11	7.32595e-10	1.42649e-05	0.00106	0.05924																																						9.122	0.1108	0.2438	0.0786	0.1156
3622.82	0.05794	0.05801	1.31855e-11	6.23072e-10	1.25141e-05	0.000955634	0.05704																																						9.167	0.1271	0.1303	-0.0832	0.0285
3624.25	0.05714	0.05574	1.13536e-11	5.29545e-10	1.09686e-05	0.000857962	0.05487																																						9.383	0.0873	0.2408	0.0276	0.0341
3625.68	0.05609	0.05351	9.77117e-12	4.49735e-10	9.60545e-06	0.000769396	0.05273																																						9.2465	0.1563	0.2807	0.0141	0.1526
3627.11	0.05409	0.05132	8.40501e-12	3.81681e-10	8.40432e-06	0.000689188	0.05062																																						9.2416	0.1135	0.0885	-0.0003	0.0173
3628.54	0.0512	0.04918	7.22617e-12	3.23694e-10	7.34691e-06	0.00061664	0.04856																																						9.31	0.1114	0.2274	0.0468	0.0913
3629.98	0.04853	0.04709	6.2095e-12	2.7432e-10	6.4169e-06	0.000551101	0.04653																																						9.415	0.1133	0.182	-0.0587	0.0358
3631.41	0.04684	0.04505	5.33314e-12	2.32312e-10	5.59967e-06	0.000491967	0.04455																																						9.2748	0.1154	0.3783	-0.0844	0.0308
3632.84	0.04572	0.04305	4.57813e-12	1.96596e-10	4.88223e-06	0.00043868	0.04261																																						9.371	0.1011	0.2567	-0.023	0.2124
3634.27	0.04463	0.04111	3.928e-12	1.66252e-10	4.25295e-06	0.000390719	0.04072																																						9.2063	0.1567	0.3957	-0.0641	0.0831
3635.7	0.04345	0.03922	3.36847e-12	1.40491e-10	3.70153e-06	0.000347606	0.03887																																						9.3168	0.0964	0.1698	0.0426	0.0569
3637.13	0.04216	0.03738	2.88717e-12	1.18638e-10	3.21876e-06	0.000308899	0.03707																																						9.3523	0.1363	0.281	-0.0099	0.0544
3638.56	0.04054	0.0356	2.47338e-12	1.00112e-10	2.7965e-06	0.000274189	0.03532																																						9.2407	0.0997	0.1648	0.0634	0.0777
3639.99	0.03855	0.03387	2.11781e-12	8.44182e-11	2.42749e-06	0.000243103	0.03363																																						9.2092	0.0726	0.3328	0.0035	0.3069
3641.43	0.03651	0.0322	1.81244e-12	7.11341e-11	2.10532e-06	0.000215296	0.03198																																						9.3485	0.1859	0.215	-0.0346	0.1247
3642.86	0.03481	0.03058	1.5503e-12	5.98976e-11	1.8243e-06	0.000190453	0.03039																																						9.3397	0.1065	0.2296	0.0265	0.1199
3644.29	0.03351	0.02901	1.3254e-12	5.04e-11	1.5794e-06	0.000168285	0.02885																																						9.4778	0.1314	0.1257	0.004	0.2543
3645.72	0.03208	0.02751	1.13255e-12	4.23781e-11	1.36617e-06	0.000148528	0.02736																																						9.3432	0.0698	0.0981	0.006	0.1527
3647.15	0.02987	0.02605	9.67263e-13	3.56076e-11	1.18069e-06	0.000130942	0.02592																																						9.3202	0.1106	0.2636	-0.0309	0.1994
3648.58	0.02692	0.02465	8.25679e-13	2.98974e-11	1.0195e-06	0.000115307	0.02453																																						9.4575	0.0965	0.1558	-0.0599	0.2461
3650.01	0.02436	0.0233	7.04459e-13	2.5085e-11	8.79532e-07	0.000101423	0.0232																																						9.2888	0.0912	0.1577	-0.0941	0.0483
3651.45	0.02327	0.02201	6.00729e-13	2.10321e-11	7.58115e-07	8.9109e-05	0.02192																																						9.4747	0.1095	0.1317	0.0268	0.1659
3652.88	0.02328	0.02077	5.12012e-13	1.76215e-11	6.52885e-07	7.82013e-05	0.02069																																						9.4303	0.0848	0.3443	0.0656	0.2417
3654.31	0.02319	0.01958	4.36174e-13	1.47534e-11	5.61766e-07	6.85508e-05	0.01951																																						9.333	0.0779	0.0518	-0.0551	0.172
3655.74	0.02239	0.01844	3.71379e-13	1.23433e-11	4.82938e-07	6.00229e-05	0.01838																																						9.4525	0.1481	0.2972	0.0182	0.2959
3657.17	0.0212	0.01735	3.16048e-13	1.03196e-11	4.14807e-07	5.24961e-05	0.0173																																						9.4434	0.0864	0.1812	0.0036	0.1207
3658.6	0.02009	0.01631	2.68824e-13	8.62146e-12	3.55973e-07	4.58609e-05	0.01627																																						9.4549	0.0925	0.1585	-0.0427	0.0976
3660.03	0.01906	0.01532	2.28539e-13	7.19763e-12	3.05215e-07	4.00188e-05	0.01528																																						9.4383	0.1088	0.1137	-0.0155	0.2541
3661.47	0.01798	0.01438	1.94192e-13	6.00465e-12	2.61465e-07	3.48812e-05	0.01434																																						9.3536	0.0821	0.3399	-0.0404	0.1138
3662.9	0.01697	0.01348	1.64923e-13	5.00583e-12	2.23788e-07	3.03686e-05	0.01345																																						9.4339	0.0907	0.2578	0.0591	0.2072
3664.33	0.01631	0.01262	1.39994e-13	4.17018e-12	1.91372e-07	2.64097e-05	0.0126																																						9.4445	0.0386	0.284	-0.0107	0.3124
3665.76	0.01598	0.01181	1.18772e-13	3.47154e-12	1.63508e-07	2.29408e-05	0.01179																																						9.374	0.1429	0.3333	-0.0556	0.5097
3667.19	0.01552	0.01104	1.00716e-13	2.88788e-12	1.39578e-07	1.99049e-05	0.01102																																						9.4306	0.0796	0.0301	0.0226	0.342
3668.62	0.01457	0.01031	8.53615e-14	2.40064e-12	1.19045e-07	1.72511e-05	0.0103																																						9.3552	0.0646	0.0979	-0.0077	0.2372
3670.05	0.01349	0.00962	7.23108e-14	1.99418e-12	1.01443e-07	1.49341e-05	0.00961																																						9.4671	0.081	0.2109	0.0108	0.4684
3671.49	0.01291	0.00897	6.12241e-14	1.65536e-12	8.63679e-08	1.29136e-05	0.00896																																						9.3355	0.0874	0.1327	-0.0114	0.344
3672.92	0.0124	0.00836	5.18107e-14	1.37312e-12	7.34683e-08	1.11537e-05	0.00835																																						9.5378	0.1349	0.0277	0.008	0.5178
3674.35	0.01102	0.00778	4.38224e-14	1.13819e-12	6.24403e-08	9.62277e-06	0.00777																																						9.5317	0.1017	0.0061	-0.0128	0.5434
3675.78	0.00894	0.00723	3.70467e-14	9.42781e-13	5.30209e-08	8.29251e-06	0.00722																																						9.6144	0.1232	0.0459	-0.0127	0.4142
3677.21	0.00737	0.00671	3.13027e-14	7.80363e-13	4.49829e-08	7.13801e-06	0.00671																																						9.3651	0.1422	0.0755	0.0416	0.4753
3678.64	0.00682	0.00623	2.64358e-14	6.45465e-13	3.81298e-08	6.13726e-06	0.00622																																						9.4561	0.1455	0.0256	0.0723	0.4794
3680.07	0.00677	0.00577	2.23142e-14	5.33505e-13	3.22924e-08	5.27081e-06	0.00577																																						9.6308	0.1245	0.0553	-0.0672	0.5156
3681.5	0.00682	0.00535	1.88256e-14	4.4065e-13	2.73245e-08	4.52154e-06	0.00534																																						9.486	0.1109	0.0892	-0.0176	0.4149
3682.94	0.00695	0.00495	1.58743e-14	3.63696e-13	2.31006e-08	3.87437e-06	0.00494																																						9.6097	0.1244	0.0341	0.0036	0.4369
3684.37	0.00709	0.00457	1.33789e-14	2.99967e-13	1.95124e-08	3.31605e-06	0.00457																																						9.476	0.1218	0.2553	0.0234	0.3737
3685.8	0.00691	0.00422	1.12699e-14	2.47228e-13	1.64671e-08	2.83497e-06	0.00422																																						9.5892	0.1464	0.4492	0.0318	0.4913
3687.23	0.00603	0.0039	9.4886e-15	2.03616e-13	1.38848e-08	2.42092e-06	0.00389																																						9.5439	0.0763	0.4385	-0.1282	0.3537
3688.66	0.00455	0.00359	7.98475e-15	1.67578e-13	1.16972e-08	2.06499e-06	0.00359																																						9.3896	0.1252	0.595	-0.0121	0.5517
3690.09	0.00325	0.00331	6.71581e-15	1.3782e-13	9.84552e-09	1.75939e-06	0.00331																																						9.6081	0.1038	0.7511	-0.0337	0.4774
3691.52	0.00279	0.00304	5.64565e-15	1.13265e-13	8.2797e-09	1.49731e-06	0.00304																																						9.4701	0.0832	0.8118	0.0472	0.5752
3692.96	0.00298	0.0028	4.7436e-15	9.30183e-14	6.95677e-09	1.27282e-06	0.0028																																						9.5864	0.1777	1.1556	0.0353	0.5998
3694.39	0.00324	0.00257	3.98364e-15	7.63364e-14	5.84008e-09	1.08076e-06	0.00257																																						9.5723	0.1134	1.4389	-0.0703	0.4204
3695.82	0.00333	0.00236	3.34372e-15	6.26015e-14	4.89832e-09	9.16631e-07	0.00236																																						9.5866	0.1217	1.5886	-0.0027	0.4166
3697.25	0.00336	0.00216	2.80517e-15	5.13012e-14	4.10481e-09	7.76547e-07	0.00216																																						9.6959	0.1225	2.1839	-0.0055	0.7402
3698.68	0.00334	0.00198	2.35216e-15	4.20107e-14	3.43682e-09	6.57122e-07	0.00198																																						9.6213	0.0984	2.3629	-0.0515	0.5618
3700.11	0.00313	0.00181	1.97129e-15	3.43782e-14	2.875e-09	5.55432e-07	0.00181																																						9.6712	0.1318	2.8048	-0.0875	0.5032
3701.54	0.00269	0.00165	1.65126e-15	2.81122e-14	2.40291e-09	4.68944e-07	0.00165																																						9.6545	0.1097	3.1557	-0.007	0.657
3702.98	0.00236	0.00151	1.38247e-15	2.29719e-14	2.00657e-09	3.95473e-07	0.00151																																						9.644	0.1165	3.7032	0.0159	0.6686
3704.41	0.00235	0.00138	1.15685e-15	1.87581e-14	1.67412e-09	3.33134e-07	0.00138																																						9.5432	0.1309	4.0707	-0.0639	0.5886
3705.84	0.00244	0.00126	9.67556e-16	1.53063e-14	1.39553e-09	2.80302e-07	0.00126																																						9.5925	0.1578	4.5659	-0.0252	0.8885
3707.27	0.00224	0.00114	8.08822e-16	1.24808e-14	1.16227e-09	2.35581e-07	0.00114																																						9.6717	0.0971	5.2085	0.0069	0.9262
3708.7	0.00147	0.00104	6.75785e-16	1.01696e-14	9.67153e-10	1.9777e-07	0.00104																																						9.8169	0.1205	5.7574	-0.0572	0.6415
3710.13	0.000222022	0.000945249	5.64341e-16	8.28043e-15	8.0408e-10	1.65838e-07	0.000945083																																						9.5753	0.1194	6.242	-0.0272	0.8012
3711.56	-0.00092846	0.000858241	4.71035e-16	6.73742e-15	6.67915e-10	1.38904e-07	0.000858101																																						9.6111	0.1077	7.0397	-0.0775	0.6725
3713	-0.0013	0.000778505	3.92956e-16	5.47803e-15	5.5432e-10	1.16212e-07	0.000778388																																						9.6433	0.0821	7.5472	-0.066	0.7624
3714.43	-0.000839423	0.00070551	3.27652e-16	4.45086e-15	4.5964e-10	9.71169e-08	0.000705412																																						9.7524	0.1114	8.2262	-0.062	0.7792
3715.86	-6.99043e-05	0.000638755	2.73061e-16	3.61372e-15	3.80796e-10	8.10668e-08	0.000638673																																						9.799	0.1575	8.9529	-0.0338	0.7813
3717.29	0.000549614	0.00057777	2.27449e-16	2.93193e-15	3.15199e-10	6.75923e-08	0.000577702																																						9.7785	0.1234	9.6934	-0.0304	0.7301
3718.72	0.000879133	0.000522113	1.8936e-16	2.37708e-15	2.60672e-10	5.62934e-08	0.000522057																																						9.6411	0.1238	10.2943	0.0164	0.9342
3720.15	0.000958651	0.000471372	1.57568e-16	1.92585e-15	2.15388e-10	4.68299e-08	0.000471325																																						9.5884	0.1267	10.952	-0.0171	0.9006
3721.58	0.000888169	0.00042516	1.31048e-16	1.55916e-15	1.77814e-10	3.8913e-08	0.000425121																																						9.7522	0.119	11.565	-0.0267	0.7848
3723.01	0.000717688	0.000383116	1.08935e-16	1.26139e-15	1.46666e-10	3.22978e-08	0.000383084																																						9.8114	0.1247	12.2927	0.0493	0.9924
3724.45	0.000427206	0.000344904	9.05074e-17	1.01976e-15	1.20867e-10	2.67766e-08	0.000344877																																						9.6818	0.107	12.7826	-0.0194	0.9429
3725.88	0.000146725	0.000310209	7.51586e-17	8.23829e-16	9.95191e-11	2.2174e-08	0.000310187																																						9.762	0.1267	13.5853	0.0008	0.9211
3727.31	0.000106243	0.000278741	6.23809e-17	6.65067e-16	8.18694e-11	1.83417e-08	0.000278722																																						9.7968	0.1005	14.0987	0.0006	1.0199
3728.74	0.000345761	0.000250228	5.17492e-17	5.36517e-16	6.72906e-11	1.51545e-08	0.000250212																																						9.6774	0.1023	14.8475	0.0099	1.1174
3730.17	0.00056528	0.000224419	4.29075e-17	4.32505e-16	5.52592e-11	1.25068e-08	0.000224406																																						9.6217	0.1102	15.5968	0.0706	1.0108
3731.6	0.000404798	0.000201082	3.55583e-17	3.48408e-16	4.53391e-11	1.031e-08	0.000201071																																						9.7559	0.0409	16.043	0.0656	1.1159
3733.03	-0.000225683	0.000180001	2.94529e-17	2.80463e-16	3.71671e-11	8.48941e-09	0.000179993																																						9.7676	0.1323	16.6775	0.0237	1.0795
3734.47	-0.000976165	0.000160978	2.43833e-17	2.25607e-16	3.04412e-11	6.98235e-09	0.000160971																																						9.7773	0.1404	17.4168	0.0723	1.014
3735.9	-0.00131	0.00014383	2.0176e-17	1.81351e-16	2.49105e-11	5.7363e-09	0.000143824																																						9.6396	0.1075	17.9021	0.0531	1.0363
3737.33	-0.00101	0.000128386	1.66862e-17	1.45672e-16	2.03667e-11	4.70725e-09	0.000128382																																						9.9866	0.1807	18.3417	0.0428	1.1877
3738.76	-0.00018761	0.000114493	1.37929e-17	1.16929e-16	1.6637e-11	3.85841e-09	0.000114489																																						9.7019	0.1531	18.9057	0.109	1.2111
3740.19	0.000571909	0.000102006	1.13955e-17	9.37904e-17	1.35784e-11	3.15905e-09	0.000102003																																						9.8372	0.1251	19.3553	0.0111	1.2054
3741.62	0.000751427	9.07954e-05	9.41003e-18	7.51768e-17	1.10724e-11	2.5835e-09	9.07928e-05																																						9.7953	0.0591	19.9157	0.0629	1.3054
3743.05	0.000240946	8.07404e-05	7.7665e-18	6.02143e-17	9.02088e-12	2.11041e-09	8.07383e-05																																						9.7873	0.1149	20.4544	0.1088	1.1085
3744.49	-0.000449536	7.1731e-05	6.40676e-18	4.81953e-17	7.34302e-12	1.722e-09	7.17292e-05																																						9.8263	0.171	20.9749	0.0584	1.2798
3745.92	-0.000560017	6.36666e-05	5.28238e-18	3.85479e-17	5.97198e-12	1.40347e-09	6.36652e-05																																						9.7418	0.1187	21.2672	0.0718	1.3263
3747.35	-0.000150499	5.64554e-05	4.3531e-18	3.08095e-17	4.85266e-12	1.14256e-09	5.64543e-05																																						9.7769	0.1467	21.7401	0.1103	1.2951
3748.78	-0.000110981	5.00137e-05	3.58548e-18	2.46071e-17	3.93966e-12	9.29098e-10	5.00128e-05																																						9.9258	0.1073	22.1062	0.089	1.3195
3750.21	-0.000821462	4.42651e-05	2.9517e-18	1.96392e-17	3.19562e-12	7.54657e-10	4.42643e-05																																						9.9285	0.1229	22.5882	0.1431	1.3903
3751.64	-0.0015	3.91402e-05	2.42872e-18	1.56631e-17	2.58982e-12	6.1227e-10	3.91396e-05																																						9.9536	0.1215	22.7974	0.1196	1.2219
3753.07	-0.00132	3.45759e-05	1.99738e-18	1.24831e-17	2.09701e-12	4.96184e-10	3.45754e-05																																						9.7853	0.1236	23.2963	0.1816	1.4134
3754.51	-0.000512907	3.0515e-05	1.6418e-18	9.94161e-18	1.69648e-12	4.0165e-10	3.05146e-05																																						9.91	0.103	23.6104	0.1769	1.4585
3755.94	0.000146612	2.69056e-05	1.34884e-18	7.91189e-18	1.37125e-12	3.24758e-10	2.69052e-05																																						9.8812	0.115	24.0064	0.1782	1.4071
3757.37	0.00019613	2.37006e-05	1.10759e-18	6.29207e-18	1.10739e-12	2.62287e-10	2.37004e-05																																						9.8997	0.153	24.383	0.2021	1.4622
3758.8	-0.000144352	2.08577e-05	9.09021e-19	5.00031e-18	8.93516e-13	2.11592e-10	2.08575e-05																																						9.916	0.1279	24.7256	0.2134	1.6481
3760.23	-0.000344833	1.83385e-05	7.45673e-19	3.97091e-18	7.20314e-13	1.70501e-10	1.83383e-05																																						9.7285	0.1415	24.9165	0.2069	1.5214
3761.66	-0.000205315	1.61082e-05	6.11365e-19	3.15117e-18	5.80175e-13	1.37234e-10	1.61081e-05																																						9.9577	0.0728	25.3237	0.204	1.5988
3763.09	-1.57964e-05	1.41358e-05	5.00993e-19	2.49888e-18	4.66889e-13	1.10332e-10	1.41357e-05																																						9.8805	0.1852	25.6305	0.2474	1.6187
3764.52	-7.6278e-05	1.23932e-05	4.10337e-19	1.98019e-18	3.75393e-13	8.86031e-11	1.23932e-05																																						9.9548	0.1461	25.8826	0.2517	1.714
3765.96	-0.00037676	1.08552e-05	3.35914e-19	1.56805e-18	3.01561e-13	7.10724e-11	1.08551e-05																																						9.997	0.076	26.2829	0.23	1.7637
3767.39	-0.000837241	9.49902e-06	2.74849e-19	1.2408e-18	2.42038e-13	5.69454e-11	9.49896e-06																																						9.7592	0.1677	26.5605	0.3047	1.8665
3768.82	-0.00134	8.30442e-06	2.2477e-19	9.81143e-19	1.94092e-13	4.55745e-11	8.30437e-06																																						9.9531	0.1716	26.9464	0.2305	1.6427
3770.25	-0.00159	7.25318e-06	1.83722e-19	7.75271e-19	1.55507e-13	3.64327e-11	7.25315e-06																																						9.83	0.1384	27.063	0.2903	1.8045
3771.68	-0.00139	6.32903e-06	1.50093e-19	6.1216e-19	1.24483e-13	2.90915e-11	6.329e-06																																						9.8902	0.1172	27.3216	0.2828	1.7694
3773.11	-0.000829167	5.51741e-06	1.22558e-19	4.8302e-19	9.95606e-14	2.32032e-11	5.51738e-06																																						9.7671	0.129	27.4425	0.3118	1.7933
3774.54	-0.000369649	4.80531e-06	1.00022e-19	3.80852e-19	7.95578e-14	1.84856e-11	4.80529e-06																																						9.858	0.1241	27.6927	0.3252	2.0517
3775.98	-0.000300131	4.18117e-06	8.15893e-20	3.0008e-19	6.35178e-14	1.47105e-11	4.18115e-06																																						9.9183	0.1301	27.7851	0.3737	1.956
3777.41	-0.000560612	3.63465e-06	6.65192e-20	2.36269e-19	5.06671e-14	1.1693e-11	3.63464e-06																																						9.8178	0.1133	28.2516	0.3147	2.0517
3778.84	-0.000881094	3.15658e-06	5.4205e-20	1.85895e-19	4.03807e-14	9.28389e-12	3.15657e-06																																						9.8067	0.1863	28.4671	0.3436	1.8698
3780.27	-0.000951575	2.73879e-06	4.41479e-20	1.46156e-19	3.21543e-14	7.36275e-12	2.73878e-06																																						9.821	0.114	28.5729	0.2871	2.0479
3781.7	-0.000802057	2.37406e-06	3.59384e-20	1.1483e-19	2.55813e-14	5.83251e-12	2.37405e-06																																						10.016	0.1418	28.9878	0.3817	2.0135
3783.13	-0.000812538	2.05595e-06	2.92406e-20	9.0154e-20	2.0334e-14	4.61506e-12	2.05594e-06																																						9.8986	0.181	28.9262	0.3528	2.0696
3784.56	-0.00107	1.77878e-06	2.37789e-20	7.07301e-20	1.61488e-14	3.64758e-12	1.77878e-06																																						9.8877	0.1274	29.2092	0.3376	2.3953
3786	-0.00132	1.53752e-06	1.93275e-20	5.54515e-20	1.28138e-14	2.87964e-12	1.53752e-06																																						10.0581	0.1191	29.5537	0.4552	2.317
3787.43	-0.00126	1.32773e-06	1.57014e-20	4.34422e-20	1.01585e-14	2.27079e-12	1.32773e-06																																						9.9082	0.1316	29.6644	0.4046	2.3496
3788.86	-0.000934465	1.14548e-06	1.2749e-20	3.40095e-20	8.04639e-15	1.78864e-12	1.14548e-06																																						9.9129	0.1345	29.702	0.4612	2.3434
3790.29	-0.000474946	9.87309e-07	1.03466e-20	2.66059e-20	6.36781e-15	1.40726e-12	9.87308e-07																																						9.8288	0.1062	29.9825	0.3868	2.1586
3791.72	-1.54279e-05	8.50176e-07	8.39254e-21	2.07992e-20	5.03496e-15	1.10594e-12	8.50175e-07																																						9.9889	0.1342	30.274	0.409	2.4675
3793.15	0.00025409	7.31397e-07	6.80407e-21	1.62481e-20	3.97759e-15	8.68145e-13	7.31396e-07																																						9.8523	0.1784	30.3259	0.4295	2.6296
3794.58	0.000183609	6.28618e-07	5.51344e-21	1.26839e-20	3.1395e-15	6.80707e-13	6.28617e-07																																						9.8534	0.109	30.3849	0.4817	2.3785
3796.02	-0.000156873	5.3977e-07	4.46534e-21	9.89438e-21	2.47582e-15	5.33132e-13	5.3977e-07																																						9.9255	0.1263	30.8236	0.4608	2.5511
3797.45	-0.000487354	4.63042e-07	3.61464e-21	7.71286e-21	1.95072e-15	4.17075e-13	4.63042e-07																																						9.7732	0.1008	30.9371	0.4518	2.6064
3798.88	-0.000797836	3.96845e-07	2.92451e-21	6.00803e-21	1.53564e-15	3.25912e-13	3.96845e-07																																						9.9847	0.1418	30.9891	0.5908	2.7485
																																													9.9392	0.1578	31.1319	0.5571	2.7024
																																													9.953	0.0867	31.256	0.4409	2.7935
																																													9.9249	0.1146	31.4333	0.4975	2.7872
																																													9.7146	0.1784	31.537	0.5554	2.9829
																																													9.9593	0.204	31.7781	0.5593	2.8502
																																													9.9671	0.2044	31.7523	0.5825	3.0056
																																													9.9993	0.148	31.9979	0.591	2.9625
																																													9.9603	0.1002	32.1885	0.5846	3.0934
																																													9.9771	0.1152	32.384	0.5828	3.104
																																													10.0386	0.1147	32.3255	0.6027	3.012
																																													10.0132	0.0826	32.6874	0.6334	3.1167
																																													10.0515	0.1538	32.8479	0.6017	3.3466
																																													10.017	0.1537	32.7219	0.6826	3.2068
																																													9.9494	0.12	32.8839	0.6221	3.3231
																																													9.8638	0.1607	33.1414	0.6654	3.2623
																																													9.9729	0.1125	33.0916	0.7314	3.3829
																																													9.9991	0.0779	33.3222	0.7015	3.6268
																																													10.1799	0.1816	33.4099	0.6403	3.567
																																													9.8644	0.1683	33.4737	0.7271	3.689
																																													9.9795	0.1499	33.5989	0.7092	3.5269
																																													10.1016	0.1122	33.8334	0.6945	3.6851
																																													10.0081	0.1505	33.7375	0.7113	4.0028
																																													9.9769	0.102	33.9719	0.7126	3.7767
																																													10.0675	0.1024	34.1244	0.7051	3.9484
																																													9.9789	0.1517	34.1803	0.7389	3.9889
																																													10.0839	0.176	34.2848	0.7414	4.0822
																																													10.0061	0.1425	34.3184	0.8054	4.0273
																																													10.0049	0.1668	34.6222	0.7177	4.0191
																																													10.0049	0.1246	34.5548	0.789	4.149
																																													9.9517	0.1088	34.6235	0.7827	4.2349
																																													10.0161	0.1859	34.7322	0.8202	4.2499
																																													10.0759	0.1307	35.0123	0.7994	4.294
																																													10.0944	0.1151	34.962	0.8304	4.4982
																																													10.1433	0.1605	35.0581	0.8053	4.3688
																																													10.1379	0.1628	35.21	0.8051	4.4935
																																													10.0413	0.1621	35.2247	0.8457	4.5702
																																													10.061	0.1636	35.266	0.8265	4.5434
																																													10.1676	0.1516	35.4981	0.8923	4.7098
																																													10.052	0.1652	35.5145	0.9201	4.7487
																																													10.2287	0.1074	35.6848	0.875	4.9095
																																													10.1069	0.1731	35.5627	0.8737	5.054
																																													10.1777	0.2052	35.6657	0.9169	4.9975
																																													10.1613	0.1398	35.7361	0.9147	5.1455
																																													10.0342	0.1362	35.919	0.9208	5.1263
																																													10.0773	0.1166	35.8929	0.9178	5.1448
																																													10.0171	0.1451	35.9239	0.891	5.1449
																																													10.2522	0.1279	36.2182	0.9407	5.3619
																																													10.1333	0.119	36.154	0.9342	5.31
																																													9.9709	0.1351	36.1444	0.9464	5.4411
																																													10.0727	0.0761	36.3234	1.0141	5.2931
																																													10.1079	0.1387	36.3867	0.9786	5.5616
																																													10.0774	0.1181	36.4154	1.0261	5.6858
																																													10.1091	0.0878	36.281	1.0055	5.8599
																																													10.1096	0.1756	36.4143	0.9433	5.6604
																																													10.148	0.1636	36.5514	0.9385	5.5854
																																													10.0982	0.1553	36.6786	1.0033	5.8371
																																													10.0778	0.1461	36.5874	1.0345	5.7441
																																													10.2627	0.123	36.872	1.0101	5.8567
																																													10.1676	0.1227	36.8512	1.0855	5.8649
																																													10.1515	0.0889	36.8488	1.0623	6.173
																																													10.19	0.1411	37.0068	1.0155	6.1248
																																													10.1485	0.0977	37.0549	1.0052	6.4455
																																													10.1426	0.1358	37.1209	1.0566	6.0914
																																													10.1143	0.1965	37.1629	1.0733	6.2118
																																													10.1959	0.1651	37.2573	1.1419	6.1326
																																													10.1846	0.1471	37.3464	1.0911	6.5269
																																													10.1989	0.1466	37.1749	1.0523	6.3951
																																													10.1839	0.159	37.4255	1.1194	6.3716
																																													10.2403	0.1688	37.4132	1.1238	6.4324
																																													10.2086	0.1886	37.6082	1.0959	6.3482
																																													10.3269	0.1047	37.7324	1.1333	6.7286
																																													10.2753	0.111	37.6608	1.1583	6.7632
																																													10.3355	0.1587	37.6471	1.1789	6.6989
																																													10.0386	0.0904	37.7428	1.1723	6.8603
																																													10.2253	0.1326	37.794	1.1664	6.9801
																																													10.2163	0.1268	37.9357	1.1592	6.8831
																																													10.199	0.1549	37.8351	1.1951	6.968
																																													10.2627	0.1225	38.0073	1.1592	6.9153
																																													10.2184	0.0868	38.015	1.2164	6.909
																																													10.2913	0.182	38.0756	1.1898	7.0157
																																													10.1737	0.1677	38.247	1.2161	7.1542
																																													10.31	0.1858	38.3338	1.2105	7.0492
																																													10.3223	0.1728	38.3726	1.2478	7.3174
																																													10.3693	0.1985	38.4252	1.2329	7.1827
																																													10.3353	0.1596	38.3235	1.2378	7.3618
																																													10.263	0.1858	38.3268	1.2425	7.3481
																																													10.1579	0.1348	38.6456	1.2316	7.6473
																																													10.1837	0.1579	38.4507	1.3159	7.4723
																																													10.3047	0.1553	38.679	1.2822	7.6334
																																													10.2456	0.1701	38.3968	1.2413	7.458
																																													10.3678	0.1489	38.6396	1.3151	7.9353
																																													10.2119	0.1203	38.595	1.2655	7.5795
																																													10.3934	0.1737	38.6352	1.3026	7.6558
																																													10.2565	0.146	38.8131	1.3337	7.6568
																																													10.4157	0.1557	38.8425	1.3163	7.7642
																																													10.2167	0.1537	38.8755	1.3287	7.9436
																																													10.3081	0.1421	38.9056	1.3454	8.0486
																																													10.3095	0.1539	38.8278	1.2941	8.0298
																																													10.2973	0.1678	38.9814	1.3393	7.9395
																																													10.3045	0.1462	39.098	1.2877	7.8823
																																													10.1875	0.1595	39.1621	1.306	7.7473
																																													10.3772	0.1465	39.1843	1.3828	8.0858
																																													10.4754	0.1977	39.1085	1.2903	8.1794
																																													10.1905	0.1756	39.2872	1.371	8.0577
																																													10.2482	0.2045	39.3304	1.3527	8.038
																																													10.3949	0.1353	39.4199	1.3086	8.0528
																																													10.4375	0.1654	39.3272	1.373	8.0491
																																													10.2971	0.1612	39.3521	1.3234	8.3826
																																													10.3645	0.1313	39.4043	1.4319	8.1679
																																													10.3912	0.1249	39.534	1.3843	8.4184
																																													10.3876	0.1185	39.5612	1.3975	8.5094
																																													10.3405	0.1245	39.7088	1.43	8.5236
																																													10.3284	0.152	39.6144	1.4017	8.4187
																																													10.3653	0.18	39.5811	1.4373	8.6299
																																													10.4418	0.1452	39.7283	1.4661	8.6899
																																													10.5142	0.1326	39.8393	1.4044	8.7655
																																													10.3254	0.0986	39.7668	1.4322	8.6307
																																													10.2822	0.1158	39.8686	1.4141	8.7265
																																													10.3655	0.1221	39.9195	1.4442	8.6941
																																													10.5111	0.1932	39.8339	1.5107	9.0948
																																													10.3846	0.0914	40.0882	1.4468	8.8711
																																													10.5038	0.1002	40.1134	1.4499	8.8713
																																													10.4688	0.1638	40.1276	1.4336	8.9893
																																													10.3921	0.1369	40.1605	1.4861	8.9979
																																													10.292	0.134	40.2982	1.5092	9.2552
																																													10.2855	0.138	40.1711	1.5329	9.1578
																																													10.4532	0.2297	40.3986	1.4856	9.2039
																																													10.4654	0.1708	40.4817	1.5277	9.1271
																																													10.4319	0.1374	40.4332	1.5377	9.3897
																																													10.395	0.1325	40.431	1.4856	9.3572
																																													10.3785	0.1306	40.5021	1.5116	9.4484
																																													10.378	0.1783	40.4806	1.5486	9.5836
																																													10.2838	0.1175	40.6601	1.5578	9.6993
																																													10.4862	0.1635	40.5096	1.5136	9.919
																																													10.6089	0.0998	40.6236	1.5067	9.5739
																																													10.4439	0.1391	40.6506	1.5423	9.6836
																																													10.4024	0.1511	40.7644	1.5517	9.7181
																																													10.4	0.1461	40.8207	1.5254	9.7897
																																													10.3387	0.1258	40.8142	1.519	9.8151
																																													10.5813	0.2077	40.9048	1.6044	9.7556
																																													10.4738	0.1693	40.7846	1.558	9.9585
																																													10.5281	0.2249	40.8644	1.6429	10.0356
																																													10.493	0.1499	40.8895	1.5811	10.1124
																																													10.5432	0.1608	40.901	1.6165	10.2403
																																													10.371	0.1274	41.1443	1.6312	10.1104
																																													10.4171	0.1241	40.9341	1.5828	10.3818
																																													10.4444	0.1527	41.0848	1.4946	10.1653
																																													10.5237	0.1769	41.1883	1.6343	10.2253
																																													10.628	0.1693	41.1126	1.6058	10.3907
																																													10.4936	0.1375	41.0307	1.6334	10.2846
																																													10.5024	0.1699	41.1892	1.5803	10.4968
																																													10.5561	0.1466	41.3875	1.6473	10.4762
																																													10.5563	0.1869	41.3846	1.6196	10.46
																																													10.5303	0.1439	41.3663	1.642	10.5529
																																													10.4675	0.116	41.2391	1.5596	10.5967
																																													10.4887	0.1262	41.4432	1.6218	10.5411
																																													10.4903	0.1178	41.515	1.6708	10.5556
																																													10.5203	0.1858	41.5339	1.5966	10.7062
																																													10.5617	0.1743	41.3623	1.6812	10.7117
																																													10.5887	0.1581	41.6759	1.7105	10.7465
																																													10.5036	0.1538	41.6885	1.6554	10.7575
																																													10.5264	0.1584	41.6064	1.6731	10.723
																																													10.5475	0.1846	41.7435	1.6419	10.6854
																																													10.4291	0.1784	41.6755	1.671	10.9154
																																													10.6336	0.1575	41.6011	1.6526	10.9289
																																													10.5489	0.1188	41.7162	1.6835	10.9321
																																													10.4992	0.1359	41.7762	1.68	11.1429
																																													10.615	0.1729	41.7926	1.7134	11.0955
																																													10.5974	0.1341	41.887	1.7282	11.0585
																																													10.59	0.1449	41.7578	1.7529	11.1162
																																													10.5875	0.21	41.881	1.7411	11.203
																																													10.5478	0.1393	41.9973	1.7316	11.4793
																																													10.6153	0.1902	41.9155	1.7267	11.2809
																																													10.6161	0.1251	41.9626	1.7107	11.3316
																																													10.6171	0.1235	41.8375	1.7074	11.494
																																													10.5643	0.1672	41.942	1.7217	11.3976
																																													10.5602	0.1488	41.9262	1.748	11.4908
																																													10.6017	0.1592	41.9491	1.7546	11.408
																																													10.6883	0.1343	42.0559	1.7517	11.4045
																																													10.5774	0.1024	42.195	1.7911	11.716
																																													10.6121	0.1437	42.1236	1.753	11.7525
																																													10.5461	0.1679	42.1866	1.7596	11.6193
																																													10.6692	0.1665	42.1028	1.7218	11.6862
																																													10.5471	0.13	42.2177	1.7662	11.7604
																																													10.6545	0.1813	42.113	1.7776	11.9347
																																													10.5248	0.1029	42.1926	1.7766	11.7193
																																													10.5641	0.1152	42.4206	1.8156	12.0035
																																													10.7317	0.1588	42.3357	1.8181	11.8912
																																													10.4609	0.1334	42.4987	1.7699	11.8403
																																													10.5725	0.1896	42.2689	1.7775	11.919
																																													10.6936	0.1524	42.4108	1.73	11.892
																																													10.6069	0.159	42.2539	1.7455	11.9707
																																													10.6209	0.0823	42.4242	1.7783	12.1917
																																													10.6601	0.1467	42.4281	1.7777	12.1514
																																													10.6232	0.1324	42.5162	1.8151	12.1987
																																													10.778	0.1124	42.6405	1.8136	12.3304
																																													10.6115	0.1272	42.4232	1.7999	12.3407
																																													10.6621	0.1435	42.591	1.8419	12.3729
																																													10.6972	0.1881	42.6521	1.8205	12.3879
																																													10.6138	0.1741	42.776	1.8803	12.3121
																																													10.6	0.1734	42.7804	1.752	12.3989
																																													10.643	0.1413	42.6942	1.8349	12.4359
																																													10.7019	0.1432	42.7519	1.8493	12.3899
																																													10.6536	0.1611	42.7222	1.8127	12.4866
																																													10.6719	0.1741	42.8298	1.848	12.5738
																																													10.651	0.1609	42.7257	1.8364	12.6142
																																													10.7183	0.1449	42.7127	1.8637	12.6256
																																													10.6313	0.1489	42.9102	1.8251	12.6943
																																													10.6932	0.1712	42.8481	1.8579	12.9324
																																													10.6056	0.147	42.8429	1.8095	12.6623
																																													10.7213	0.1531	42.8443	1.8004	12.8549
																																													10.6197	0.1674	42.824	1.8524	12.8243
																																													10.6475	0.1704	42.9328	1.8332	12.9284
																																													10.712	0.173	42.9316	1.8088	12.9892
																																													10.8264	0.1062	42.8082	1.8434	12.8646
																																													10.6271	0.14	43.0969	1.811	13.1509
																																													10.57	0.0892	42.9406	1.8552	13.195
																																													10.8137	0.1907	42.9481	1.8781	13.1347
																																													10.6845	0.1527	43.0471	1.8864	13.3984
																																													10.6261	0.1066	43.064	1.889	13.3446
																																													10.8638	0.1453	42.9798	1.8969	13.262
																																													10.5688	0.1919	43.0822	1.8569	13.2556
																																													10.8478	0.1556	43.0919	1.89	13.4202
																																													10.6035	0.0916	43.2043	1.8532	13.4738
																																													10.8143	0.1518	43.0212	1.8841	13.6594
																																													10.6533	0.1536	43.202	1.8819	13.6677
																																													10.7694	0.1114	43.2778	1.8982	13.6231
																																													10.7778	0.1796	43.1451	1.871	13.6835
																																													10.7967	0.1661	43.2413	1.8567	13.7237
																																													10.793	0.1406	43.3531	1.9005	13.5735
																																													10.7093	0.1373	43.3706	1.9267	13.4716
																																													10.7576	0.0915	43.4255	1.861	13.4116
																																													10.8235	0.1226	43.3976	1.9003	13.8125
																																													10.8371	0.2146	43.4181	1.9034	13.966
																																													10.77	0.1885	43.3776	1.922	13.9856
																																													10.8432	0.1404	43.3432	1.8621	14.1924
																																													10.7802	0.1681	43.4265	1.8293	14.0412
																																													10.7937	0.158	43.3605	1.8959	13.9698
																																													10.7468	0.1322	43.5148	1.8624	13.955
																																													10.6557	0.1652	43.2756	1.9368	13.9844
																																													10.7255	0.138	43.4536	1.9527	14.0853
																																													10.8449	0.2195	43.5037	1.8816	14.2529
																																													10.8515	0.1396	43.505	1.9165	13.9987
																																													10.6579	0.1942	43.4953	1.9251	14.3927
																																													10.6836	0.1599	43.4661	1.9383	14.1239
																																													10.7436	0.102	43.6865	1.9024	14.3256
																																													10.7452	0.1859	43.6956	1.9458	14.359
																																													10.7106	0.1483	43.61	1.8861	14.3613
																																													10.7927	0.1554	43.6636	1.8692	14.5198
																																													10.8518	0.1699	43.6607	1.859	14.4797
																																													10.7262	0.1384	43.7691	1.9596	14.4632
																																													10.8477	0.1589	43.8177	1.8965	14.487
																																													10.7336	0.1455	43.8193	1.8897	14.6293
																																													10.837	0.1596	43.8357	1.905	14.5155
																																													10.7198	0.1916	43.6137	1.96	14.5547
																																													10.814	0.1723	43.8738	1.9574	14.8261
																																													10.8624	0.1861	43.613	1.9321	14.8201
																																													10.7385	0.137	43.9041	1.9155	14.8696
																																													10.6752	0.1137	43.8341	1.8853	14.969
																																													10.8303	0.198	43.9178	1.91	14.8481
																																													10.872	0.1541	43.8963	1.9862	15.0226
																																													10.6767	0.1799	43.778	1.9484	14.9194
																																													10.8364	0.1801	44.0419	1.9573	15.0755
																																													10.8012	0.1413	44.0287	1.9362	14.959
																																													10.9414	0.1605	43.9578	1.932	14.9617
																																													10.9231	0.1274	43.8917	1.907	15.26
																																													10.8591	0.1376	43.9744	1.9295	15.2044
																																													10.9462	0.2421	43.977	1.937	15.3549
																																													10.9546	0.1548	43.9297	1.9214	15.1327
																																													10.9215	0.1635	43.9918	1.9871	15.3448
																																													10.8771	0.2026	44.0714	1.9848	15.3121
																																													10.8149	0.1442	44.049	1.8833	15.4461
																																													10.8192	0.1229	44.1727	1.9097	15.5353
																																													10.798	0.155	44.178	1.9887	15.171
																																													10.7989	0.1309	44.2742	2.0006	15.6784
																																													10.9227	0.1672	44.2286	1.9964	15.616
																																													10.9252	0.1707	44.1304	1.9972	15.4865
																																													10.76	0.1764	44.1025	1.947	15.6252
																																													10.8396	0.1316	44.1769	1.9726	15.6818
																																													10.7633	0.1496	44.2801	1.9711	15.6843
																																													10.8759	0.1895	44.2249	1.941	15.6758
																																													10.9132	0.1315	44.2961	1.9732	15.7688
																																													10.9238	0.1645	44.4179	1.9526	15.8155
																																													10.7632	0.1425	44.1356	1.9324	15.8707
																																													10.7261	0.1692	44.0808	1.9436	15.9131
																																													10.9367	0.1465	44.3263	1.962	15.9011
																																													10.9873	0.1784	44.3948	1.9455	15.8334
																																													11.026	0.1572	44.5672	2.0246	15.9895
																																													11.0355	0.1169	44.3231	1.9921	15.9906
																																													10.9774	0.1177	44.4837	1.9446	16.0145
																																													10.776	0.1616	44.3091	1.9628	16.1005
																																													10.971	0.1828	44.5161	1.9788	16.2836
																																													10.8724	0.1563	44.3823	2.0037	16.1127
																																													10.9064	0.1118	44.3438	2.0264	16.2237
																																													10.9469	0.162	44.3504	1.9203	16.1454
																																													10.9636	0.1993	44.3006	1.9605	16.3818
																																													10.9098	0.134	44.4841	2.0062	16.3616
																																													10.9579	0.1191	44.443	2.0222	16.2563
																																													10.988	0.1316	44.465	2.0144	16.3999
																																													10.9317	0.1498	44.477	2.0381	16.4091
																																													10.9379	0.1952	44.7286	2.0112	16.3517
																																													10.8306	0.1764	44.5146	1.9672	16.5518
																																													11.0081	0.161	44.4321	1.9402	16.552
																																													10.8745	0.1635	44.712	1.9609	16.5527
																																													11.0663	0.1601	44.4218	2.0914	16.7885
																																													11.0158	0.1676	44.563	1.9892	16.6831
																																													10.992	0.1985	44.5899	1.9836	16.5644
																																													10.7352	0.1176	44.7485	1.9825	16.7828
																																													10.9744	0.1409	44.5424	2.0031	16.8074
																																													11.1056	0.2165	44.9039	2.0433	16.8828
																																													11.0589	0.2009	44.6136	1.9407	16.9204
																																													10.8444	0.1719	44.7171	2.0168	16.9164
																																													10.9946	0.1671	44.7202	1.9992	16.9719
																																													10.9903	0.1841	44.6558	2.0167	17.0821
																																													11.0285	0.1435	44.6529	1.9854	17.0513
																																													11.0054	0.1787	44.8184	1.9854	17.1475
																																													11.0867	0.1182	44.9034	1.9765	17.0961
																																													11.0429	0.1548	44.7674	1.9681	16.9599
																																													10.9474	0.1426	44.7598	2.031	17.0547
																																													10.9723	0.1941	44.9344	2.0285	17.2259
																																													11.0223	0.1818	44.9651	1.9914	17.344
																																													10.9904	0.1659	44.9191	2.0206	17.3475
																																													11.0008	0.166	44.9143	2.0407	17.2836
																																													11.0016	0.1203	44.7687	1.9321	17.1754
																																													11.0372	0.1135	45.0301	2.0691	17.3749
																																													11.0176	0.2128	44.7988	2.0883	17.3885
																																													11.127	0.1306	44.9533	2.0521	17.6353
																																													11.0455	0.184	44.9935	2.0478	17.5513
																																													11.1278	0.1598	45.0655	2.0513	17.2739
																																													11.0237	0.1334	45.0545	2.0133	17.4724
																																													11.058	0.1656	45.127	1.9471	17.4503
																																													11.0772	0.192	44.9346	2.0294	17.6183
																																													11.0947	0.1747	45.0838	2.0448	17.6221
																																													11.0004	0.1502	45.1119	2.0254	17.715
																																													11.0774	0.1865	45.002	2.0223	17.8104
																																													11.005	0.2232	44.9747	2.009	17.8694
																																													10.9486	0.1227	45.0584	1.9955	17.6979
																																													11.0193	0.0992	44.9972	2.0842	17.9219
																																													11.1227	0.1433	45.0547	2.0346	17.967
																																													11.1152	0.1041	45.2025	1.9871	18.0069
																																													11.1151	0.1856	45.1466	1.9646	17.9234
																																													11.0716	0.1579	45.192	2.0438	17.9732
																																													11.1847	0.1973	45.3364	1.9886	17.9384
																																													11.018	0.164	45.2055	2.0526	18.1545
																																													11.1202	0.1667	45.3175	1.9742	18.1668
																																													11.0874	0.1436	45.411	2.0872	18.0671
																																													11.045	0.1728	45.3682	2.0598	18.2313
																																													10.9605	0.1279	45.2972	1.9917	18.221
																																													11.0058	0.1748	45.3995	2.0637	18.0609
																																													11.0917	0.1633	45.2475	1.97	18.4446
																																													11.1429	0.1628	45.3229	2.0343	18.3059
																																													11.1818	0.1161	45.3581	2.0677	18.448
																																													11.0844	0.1361	45.2514	2.0337	18.3828
																																													11.1564	0.1781	45.2258	2.0135	18.4872
																																													11.042	0.2015	45.4624	2.0353	18.4762
																																													11.1706	0.1559	45.5062	2.0525	18.3396
																																													11.0342	0.1404	45.392	2.0341	18.5232
																																													11.1329	0.1845	45.4151	2.0854	18.6375
																																													11.2052	0.1767	45.5723	2.0322	18.7289
																																													11.1102	0.1917	45.3801	2.1392	18.5218
																																													11.149	0.1407	45.313	2.0612	18.7947
																																													11.1489	0.1506	45.5279	2.0295	18.5153
																																													11.1929	0.1741	45.4844	1.961	18.7568
																																													11.0399	0.1692	45.6018	2.0988	18.8649
																																													11.1759	0.1813	45.5083	2.0426	18.7681
																																													11.0602	0.203	45.4653	2.0821	18.9451
																																													11.1842	0.2263	45.7035	2.0753	18.7711
																																													11.1097	0.1681	45.5903	2.0567	18.8457
																																													11.1689	0.1293	45.6224	2.0405	18.8359
																																													11.2393	0.1383	45.6515	2.0029	18.9175
																																													11.1759	0.1425	45.7945	2.1147	18.9789
																																													11.0796	0.1842	45.5958	2.1237	19.1349
																																													11.1617	0.1745	45.8132	2.0812	18.9669
																																													11.1354	0.1509	45.7414	2.0231	19.1636
																																													11.1783	0.2088	45.6588	2.1015	19.1889
																																													11.1678	0.2112	45.7451	2.1204	18.8859
																																													11.0914	0.1761	45.6916	2.0947	19.1884
																																													11.1271	0.175	45.7388	2.0873	19.2836
																																													11.3112	0.1394	45.9632	2.0467	19.2669
																																													11.0878	0.1804	45.764	2.0634	19.2875
																																													11.1816	0.1449	45.9824	2.0423	19.3314
																																													11.18	0.1879	45.9068	2.0591	19.4926
																																													11.1909	0.1939	45.6569	2.0721	19.5966
																																													11.1392	0.163	45.7857	2.1035	19.5029
																																													11.1957	0.1897	45.9728	2.0636	19.5507
																																													11.2499	0.1978	45.8278	2.0226	19.4777
																																													11.1493	0.1733	46.0321	2.0765	19.6488
																																													11.2235	0.149	45.805	2.0363	19.7495
																																													11.3041	0.1608	46.1334	2.0619	19.6216
																																													11.2974	0.1378	46.021	2.0867	19.5881
																																													11.1746	0.0927	45.9052	2.0784	19.968
																																													11.1752	0.2344	45.9171	2.0282	19.6164
																																													11.2612	0.11	46.0442	2.0612	19.7974
																																													11.1628	0.1521	46.0183	2.1043	19.8241
																																													11.2793	0.2254	46.052	2.0881	19.885
																																													11.2032	0.1276	45.9655	2.1329	19.8299
																																													11.2933	0.1549	46.0099	1.993	20.0959
																																													10.9877	0.1491	46.0438	2.094	19.9667
																																													11.3159	0.2262	46.1106	2.0844	20.0127
																																													11.1064	0.2042	46.1774	2.0388	20.2526
																																													11.1634	0.1448	46.1121	2.095	20.0491
																																													11.1281	0.178	46.1061	2.1283	20.2051
																																													11.2492	0.1259	46.152	2.0522	20.03
																																													11.17	0.1214	46.1455	2.0858	20.1632
																																													11.2583	0.1812	46.3647	2.0792	20.2135
																																													11.2157	0.1248	46.2979	2.1025	20.2485
																																													11.343	0.1599	46.3605	2.0556	20.2197
																																													11.3059	0.1772	46.0091	2.1011	20.2136
																																													11.2021	0.1627	46.2295	2.1177	20.3474
																																													11.2566	0.222	46.1037	2.1054	20.4543
																																													11.2522	0.1726	46.2517	2.0946	20.427
																																													11.2884	0.1412	46.1563	2.0431	20.413
																																													11.1691	0.2016	46.3216	2.1773	20.331
																																													11.2444	0.1761	46.3316	2.0475	20.5344
																																													11.2795	0.2238	46.1956	2.0739	20.7318
																																													11.1623	0.1524	46.2502	2.1339	20.4741
																																													11.3987	0.1647	46.2595	2.1168	20.7332
																																													11.3415	0.1151	46.2844	2.1386	20.6557
																																													11.2456	0.1467	46.3789	2.1461	20.8006
																																													11.3474	0.182	46.1606	2.0502	20.8056
																																													11.3925	0.1769	46.3744	2.1028	20.7258
																																													11.3145	0.1356	46.3727	2.0922	20.9811
																																													11.2859	0.1327	46.5568	2.1507	20.9863
																																													11.3204	0.1307	46.5451	2.0971	20.7369
																																													11.4496	0.1438	46.5446	2.0705	20.8741
																																													11.2612	0.1308	46.4447	2.0316	20.8177
																																													11.2934	0.1838	46.5263	2.0945	20.932
																																													11.2988	0.2137	46.472	2.1365	21.1479
																																													11.2694	0.1313	46.5084	2.062	21.1703
																																													11.3036	0.1949	46.3874	2.0573	21.0573
																																													11.4378	0.1392	46.4518	2.1074	21.0718
																																													11.1752	0.1337	46.5612	2.1553	21.197
																																													11.3881	0.1647	46.6111	2.1501	21.1048
																																													11.3013	0.2045	46.5736	2.089	21.1334
																																													11.3892	0.1646	46.6761	2.0784	21.3175
																																													11.211	0.1912	46.5923	2.1346	21.1713
																																													11.2488	0.1817	46.7032	2.1513	21.195
																																													11.4016	0.2127	46.6927	2.1105	21.2953
																																													11.4037	0.1549	46.5201	2.1126	21.3249
																																													11.198	0.1917	46.6574	2.129	21.3992
																																													11.4728	0.1456	46.6068	2.1501	21.3523
																																													11.4011	0.216	46.6925	2.0678	21.7194
																																													11.5312	0.1918	46.7208	2.1215	21.3409
																																													11.4645	0.1532	46.5304	2.0936	21.5687
																																													11.2479	0.1479	46.5356	2.1064	21.6144
																																													11.2012	0.1851	46.6869	2.0624	21.6439
																																													11.2562	0.1906	46.8529	2.0473	21.7123
																																													11.3825	0.2102	46.938	2.1741	21.6562
																																													11.2854	0.0977	46.9135	2.1067	21.7681
																																													11.375	0.1142	46.7029	2.1483	21.9247
																																													11.3142	0.1099	46.7278	2.1131	21.7643
																																													11.41	0.1544	46.7985	2.0858	22.0353
																																													11.3869	0.1635	46.8549	2.0933	21.8784
																																													11.4478	0.1059	46.9458	2.0782	21.7321
																																													11.3327	0.1961	46.8925	2.1438	21.9837
																																													11.3014	0.1207	46.9017	2.1076	22.0962
																																													11.5219	0.1585	46.6083	2.1147	22.126
																																													11.2657	0.2002	46.9105	2.1142	22.0569
																																													11.3886	0.202	46.9876	2.1257	22.1587
																																													11.4206	0.149	47.0825	2.0467	22.1795
																																													11.3881	0.1594	46.8954	2.1134	22.289
																																													11.4841	0.2013	47.029	2.1345	22.3674
																																													11.4552	0.2088	47.0058	2.1636	22.3626
																																													11.3747	0.1681	46.9962	2.1866	22.2454
																																													11.4459	0.1657	46.9696	2.2058	22.2839
																																													11.5121	0.144	46.7503	2.0965	22.3571
																																													11.4212	0.1379	46.776	2.0947	22.2927
																																													11.3611	0.2479	46.9047	2.1178	22.3508
																																													11.4048	0.1521	46.9934	2.2079	22.4677
																																													11.5003	0.1421	47.1239	2.0635	22.4858
																																													11.39	0.1311	47.0502	2.1872	22.5737
																																													11.5072	0.1737	47.0615	2.0868	22.5388
																																													11.5169	0.1256	47.214	2.2111	22.6245
																																													11.6228	0.217	46.9393	2.1044	22.6351
																																													11.3101	0.2012	47.1382	2.1715	22.6826
																																													11.4943	0.1714	47.239	2.1439	22.6395
																																													11.4141	0.1658	47.0954	2.1472	22.7347
																																													11.4373	0.1757	47.0496	2.1812	22.4713
																																													11.4946	0.2262	47.0233	2.1833	22.7912
																																													11.5365	0.1509	47.1401	2.1129	22.7569
																																													11.3814	0.149	47.1109	2.1251	22.9078
																																													11.4008	0.1532	47.1895	2.1052	22.8847
																																													11.5303	0.1366	47.3224	2.0815	22.6709
																																													11.512	0.1819	47.1354	2.1281	22.8455
																																													11.4467	0.135	47.4503	2.1635	22.9362
																																													11.5788	0.2043	47.3448	2.1668	23.0332
																																													11.4679	0.1523	47.1572	2.1358	23.1206
																																													11.5748	0.1636	47.1799	2.0914	23.0655
																																													11.3086	0.1732	47.4505	2.1854	23.0746
																																													11.5447	0.1857	47.1345	2.1355	23.2246
																																													11.4315	0.1955	47.2632	2.1109	23.1775
																																													11.4838	0.1753	47.3062	2.0977	23.1077
																																													11.5223	0.1317	47.337	2.2037	23.2039
																																													11.5615	0.1521	47.3152	2.1542	23.4199
																																													11.4291	0.1424	47.5428	2.1617	23.3398
																																													11.5317	0.1309	47.4413	2.0754	23.3837
																																													11.4911	0.1506	47.567	2.1479	23.3959
																																													11.4317	0.1789	47.4112	2.1228	23.4351
																																													11.5473	0.1623	47.4534	2.2054	23.4502
																																													11.6073	0.1549	47.5308	2.1779	23.4068
																																													11.4791	0.1908	47.4578	2.1348	23.696
																																													11.3893	0.2096	47.4703	2.1199	23.5515
																																													11.606	0.1877	47.7381	2.2061	23.6813
																																													11.5394	0.1578	47.4434	2.1721	23.7122
																																													11.5813	0.1734	47.4627	2.1416	23.5667
																																													11.4941	0.2012	47.4381	2.1734	23.7677
																																													11.4597	0.1288	47.5066	2.0967	23.7973
																																													11.5605	0.1436	47.4915	2.1416	23.9281
																																													11.5224	0.1395	47.6202	2.1204	23.8711
																																													11.3614	0.1377	47.4691	2.1823	23.7603
																																													11.5859	0.1836	47.6201	2.2218	23.8498
																																													11.4574	0.164	47.6436	2.1768	23.8689
																																													11.5923	0.1721	47.6209	2.1525	23.9115
																																													11.4823	0.0957	47.5217	2.1417	24.082
																																													11.529	0.2017	47.5514	2.2673	24.1317
																																													11.5305	0.1881	47.7156	2.1488	24.0258
																																													11.5231	0.198	47.6169	2.1838	23.8803
																																													11.5785	0.1236	47.8351	2.2346	24.0372
																																													11.4992	0.1771	47.581	2.1339	23.8684
																																													11.5252	0.1541	47.5232	2.126	24.1168
																																													11.616	0.1439	47.678	2.2012	24.141
																																													11.5118	0.1916	47.7353	2.1232	24.2088
																																													11.5186	0.1302	47.7759	2.1573	24.472
																																													11.5171	0.2076	47.7786	2.1489	24.487
																																													11.5343	0.0982	47.8018	2.1388	24.3204
																																													11.7774	0.1445	47.7473	2.2245	24.4907
																																													11.6641	0.169	47.6692	2.1781	24.4957
																																													11.6619	0.1579	47.7981	2.1135	24.593
																																													11.7003	0.1508	47.6233	2.1764	24.5969
																																													11.5609	0.1607	47.7354	2.1893	24.4558
																																													11.5539	0.1449	47.7633	2.1991	24.5477
																																													11.4959	0.2179	47.8267	2.1237	24.7492
																																													11.6902	0.1265	47.782	2.1556	24.6924
																																													11.7102	0.2033	47.8862	2.2311	24.7166
																																													11.6625	0.1444	47.9132	2.2125	24.6947
																																													11.6824	0.1302	47.769	2.1668	24.7284
																																													11.6392	0.1803	47.9155	2.1798	24.9164
																																													11.5823	0.2106	48.0197	2.2063	24.9678
																																													11.6659	0.2372	48.0656	2.153	25
																																													11.6012	0.1685	47.8832	2.2322	24.8753
																																													11.5958	0.1853	47.997	2.2312	24.8849
																																													11.5971	0.1992	47.9607	2.1752	25.1842
																																													11.444	0.1465	47.9684	2.2067	24.9975
																																													11.5962	0.1725	47.897	2.1259	25.2295
																																													11.5574	0.1875	48.1113	2.2306	25.1828
																																													11.7172	0.2089	48.1066	2.2497	25.3106
																																													11.619	0.2117	48.2428	2.2114	25.4049
																																													11.6935	0.1723	48.1792	2.0988	25.474
																																													11.692	0.1387	48.0642	2.0843	25.4649
																																													11.6548	0.1592	48.0705	2.1768	25.6002
																																													11.6444	0.1389	48.0989	2.2114	25.5835
																																													11.6377	0.1187	48.156	2.2176	25.6115
																																													11.659	0.1532	48.0987	2.23	25.7565
																																													11.5825	0.1765	47.9861	2.1889	25.552
																																													11.6263	0.1398	48.0986	2.2284	25.5648
																																													11.639	0.1581	48.1944	2.166	25.7305
																																													11.6847	0.1676	48.1464	2.231	25.7907
																																													11.6342	0.1359	48.1591	2.2503	25.744
																																													11.6988	0.1686	48.2783	2.2218	25.7794
																																													11.6407	0.1533	48.2217	2.2178	25.8605
																																													11.7606	0.1334	48.1334	2.2936	25.997
																																													11.6472	0.1931	48.3909	2.2105	25.9277
																																													11.6669	0.1825	48.2939	2.1494	26.1746
																																													11.6647	0.2304	48.2043	2.1666	26.027
																																													11.7767	0.1869	48.2705	2.2118	26.1401
																																													11.7812	0.1368	48.0919	2.1854	26.2634
																																													11.5841	0.1738	48.3971	2.1367	26.05
																																													11.7146	0.1751	48.3694	2.2771	26.1865
																																													11.6454	0.1556	48.2987	2.1822	26.229
																																													11.7137	0.1823	48.338	2.1672	26.2299
																																													11.6519	0.1855	48.3432	2.1998	26.3155
																																													11.61	0.159	48.4412	2.2055	26.3493
																																													11.7418	0.1762	48.4598	2.2386	26.4261
																																													11.6967	0.1415	48.5236	2.1736	26.4614
																																													11.782	0.1858	48.3945	2.2154	26.4122
																																													11.6735	0.1883	48.4265	2.2119	26.6422
																																													11.8872	0.1911	48.4711	2.2523	26.4405
																																													11.6187	0.179	48.3713	2.1615	26.4577
																																													11.7403	0.1582	48.6024	2.2208	26.7914
																																													11.7145	0.1872	48.382	2.1731	26.7122
																																													11.7307	0.1747	48.4666	2.2034	26.7286
																																													11.6252	0.2251	48.6215	2.2378	26.8655
																																													11.6725	0.164	48.4755	2.1951	26.7727
																																													11.7836	0.2503	48.4251	2.2455	26.8933
																																													11.8002	0.1749	48.6163	2.2307	26.8819
																																													11.7329	0.1965	48.5917	2.1752	26.8566
																																													11.7012	0.1545	48.5189	2.2169	27.0412
																																													11.7233	0.1803	48.666	2.2136	27.1242
																																													11.822	0.1922	48.6667	2.1807	26.9639
																																													11.7722	0.1844	48.622	2.2566	27.137
																																													11.8189	0.1872	48.7113	2.2301	27.0508
																																													11.8325	0.1811	48.6172	2.2129	27.222
																																													11.8708	0.1823	48.7029	2.1909	27.2949
																																													11.685	0.1943	48.7687	2.2395	27.3136
																																													11.8069	0.1986	48.6511	2.2342	27.2845
																																													11.7448	0.1679	48.7675	2.2648	27.4914
																																													11.841	0.2231	48.7247	2.1705	27.4511
																																													11.8786	0.2033	48.8533	2.2021	27.47
																																													11.759	0.1936	48.698	2.1869	27.5289
																																													11.9082	0.1454	48.6655	2.2586	27.4774
																																													11.7	0.2115	48.8157	2.2225	27.5558
																																													11.7763	0.1488	48.809	2.1562	27.51
																																													11.8593	0.175	48.7932	2.2639	27.6919
																																													11.92	0.1437	48.721	2.2568	27.7487
																																													11.8514	0.2221	48.8607	2.2225	27.6867
																																													11.7414	0.1745	48.9076	2.282	27.7256
																																													11.8783	0.1821	48.7105	2.219	27.8255
																																													11.8866	0.2295	48.9868	2.236	27.8861
																																													11.7386	0.239	48.9601	2.2629	27.9227
																																													11.7759	0.215	48.8639	2.2358	27.903
																																													11.7988	0.1342	48.8716	2.2332	27.8473
																																													11.8223	0.1902	48.7913	2.206	28.0483
																																													11.7789	0.1646	49.0174	2.2698	27.9581
																																													11.7365	0.219	48.9215	2.2042	28.0447
																																													11.7853	0.1666	48.8776	2.2316	28.2524
																																													11.6807	0.1569	49.0092	2.231	28.0604
																																													11.7984	0.2205	48.9102	2.2924	28.1915
																																													11.9221	0.1593	49.0089	2.2802	28.1646
																																													11.8473	0.1822	48.8955	2.219	28.2804
																																													11.8908	0.1676	49.0705	2.2773	28.3372
																																													11.8922	0.2209	49.1767	2.2798	28.32
																																													11.8033	0.194	48.8951	2.2229	28.4337
																																													11.7129	0.2186	48.97	2.2542	28.4021
																																													11.7844	0.186	48.9975	2.2448	28.5287
																																													11.765	0.1364	49.0979	2.2755	28.6413
																																													11.6111	0.1116	49.1428	2.2775	28.5201
																																													11.8186	0.1272	49.1032	2.2361	28.4916
																																													11.7895	0.1796	49.3002	2.2712	28.7118
																																													11.8515	0.1739	49.1031	2.2706	28.632
																																													11.9264	0.1455	49.114	2.2233	28.4678
																																													11.8437	0.1658	49.0643	2.175	28.9205
																																													11.8653	0.1457	49.0125	2.3011	28.8707
																																													11.7691	0.1763	49.035	2.2018	28.7536
																																													11.8136	0.2078	49.3327	2.2925	28.8828
																																													11.9026	0.1374	49.4009	2.2878	28.7305
																																													11.885	0.1831	49.1386	2.2679	28.8881
																																													11.7105	0.2235	49.1469	2.253	28.9685
																																													11.8696	0.1503	49.0709	2.2167	28.9889
																																													11.9444	0.1459	49.1736	2.2133	29.1673
																																													11.9903	0.1246	49.2213	2.2337	28.9812
																																													11.9329	0.2269	49.0701	2.3192	29.1137
																																													11.8633	0.2489	49.4694	2.2713	29.2628
																																													12.0925	0.2207	49.2747	2.2916	29.1148
																																													11.9463	0.1749	49.3689	2.2046	29.1405
																																													11.8141	0.2091	49.3109	2.2644	29.2451
																																													11.7232	0.2071	49.3133	2.2921	29.2813
																																													12.0336	0.1963	49.2881	2.3163	29.4217
																																													11.9006	0.1293	49.3733	2.2351	29.4685
																																													11.8883	0.2432	49.4602	2.2741	29.3607
																																													11.8096	0.1427	49.4901	2.3229	29.4809
																																													11.9784	0.1506	49.496	2.2687	29.418
																																													11.9721	0.2058	49.3665	2.2296	29.4422
																																													11.935	0.1783	49.6118	2.2383	29.624
																																													11.7957	0.1888	49.5093	2.2664	29.5767
																																													11.8904	0.2221	49.4889	2.248	29.7118
																																													11.9697	0.1884	49.7633	2.2778	29.7085
																																													11.9038	0.1639	49.4245	2.3293	29.6845
																																													11.9512	0.198	49.6185	2.2603	29.6555
																																													11.8346	0.1852	49.6474	2.2962	29.8422
																																													11.9623	0.1464	49.4712	2.2285	29.7665
																																													11.8038	0.193	49.4031	2.3541	29.9841
																																													11.9175	0.1713	49.6698	2.2409	29.881
																																													11.8407	0.1531	49.7277	2.3207	29.9658
																																													11.9107	0.2378	49.6094	2.2615	30.0552
																																													12.0124	0.1833	49.7263	2.3048	30.0348
																																													11.9186	0.1874	49.5973	2.341	30.1539
																																													11.8429	0.2023	49.6667	2.3276	30.178
																																													12.0224	0.1589	49.6714	2.3309	30.1933
																																													11.9448	0.1799	49.7873	2.3081	30.2072
																																													11.9427	0.1416	49.6113	2.3171	30.1824
																																													11.9423	0.1701	49.836	2.3422	30.2543
																																													11.8396	0.1602	49.7004	2.2355	30.3273
																																													11.8019	0.189	49.8537	2.208	30.4369
																																													12.1126	0.1922	49.7657	2.3215	30.439
																																													11.9072	0.1735	49.8482	2.2811	30.4935
																																													12.1559	0.1756	49.8118	2.3038	30.6142
																																													11.8884	0.2442	49.8876	2.2521	30.4733
																																													11.8973	0.1823	49.983	2.3088	30.5609
																																													11.9266	0.2053	49.7997	2.3146	30.5688
																																													12.0123	0.1843	49.9865	2.2689	30.4767
																																													11.8943	0.1372	49.8928	2.2321	30.772
																																													11.9375	0.1564	49.7772	2.2732	30.6751
																																													11.8775	0.1611	49.9308	2.241	30.6914
																																													12.0868	0.2131	49.8768	2.2601	30.8187
																																													11.9979	0.1532	50.051	2.2803	30.8388
																																													12.1391	0.1636	49.9009	2.3558	30.945
																																													12.0696	0.165	49.8758	2.316	30.9714
																																													11.9686	0.1187	50.0546	2.3131	30.8684
																																													12.0317	0.171	49.9481	2.3584	30.982
																																													11.9796	0.2112	49.9983	2.2755	31.1134
																																													11.9438	0.2258	49.8679	2.2927	30.8479
																																													11.8924	0.1721	50.2017	2.3235	31.0881
																																													11.8986	0.1569	49.9209	2.3543	31.2668
																																													11.8835	0.2127	50.0726	2.2877	31.083
																																													12.0022	0.1627	50.0716	2.3389	31.2939
																																													12.0271	0.1884	50.1433	2.224	31.2723
																																													11.9803	0.1583	50.0831	2.2781	31.2813
																																													11.9937	0.1852	50.1385	2.3047	31.2197
																																													12.1143	0.2264	50.2259	2.3046	31.4129
																																													12.1551	0.1798	50.2458	2.2933	31.4745
																																													12.1008	0.1658	50.0023	2.2997	31.3943
																																													12.1584	0.1593	50.2192	2.3197	31.5499
																																													12.1706	0.1863	50.1191	2.3311	31.6625
																																													12.1078	0.181	50.0661	2.3363	31.4646
																																													11.9576	0.1809	50.3383	2.3759	31.69
																																													11.9586	0.1472	50.2252	2.3322	31.7195
																																													11.9864	0.1296	50.2876	2.3304	31.6968
																																													12.1813	0.1555	50.1994	2.3198	31.7028
																																													11.9552	0.1537	50.4353	2.3118	31.6149
																																													12.0172	0.1821	50.2003	2.3575	31.8332
																																													12.1584	0.1437	50.1147	2.3202	31.8993
																																													12.1214	0.2391	50.2748	2.3394	31.7823
																																													12.0514	0.2308	50.2124	2.3316	31.9017
																																													12.2334	0.1355	50.347	2.3094	32.0137
																																													12.0482	0.1608	50.4194	2.2853	32.0836
																																													11.9672	0.1468	50.4555	2.3578	32.0572
																																													12.0515	0.1623	50.3607	2.3627	32.1608
																																													11.8729	0.1806	50.4939	2.3509	32.0186
																																													12.0952	0.2037	50.3857	2.32	32.073
																																													11.898	0.218	50.4632	2.4075	32.2626
																																													12.2085	0.162	50.3109	2.3177	32.2067
																																													12.1284	0.1896	50.5536	2.314	32.1646
																																													12.091	0.2103	50.1912	2.2441	32.3644
																																													12.1964	0.1543	50.5548	2.3551	32.3391
																																													12.1465	0.1828	50.2898	2.3477	32.402
																																													12.1394	0.1407	50.4093	2.4078	32.4126
																																													12.2838	0.1966	50.5803	2.3171	32.4643
																																													12.0357	0.1686	50.522	2.3428	32.5203
																																													12.1772	0.2283	50.5653	2.4065	32.4342
																																													12.2599	0.212	50.6745	2.3692	32.6762
																																													12.1487	0.2165	50.5166	2.3309	32.6256
																																													12.2166	0.1921	50.5506	2.3506	32.4026
																																													12.0886	0.1484	50.7037	2.3565	32.5915
																																													12.0925	0.247	50.42	2.3491	32.6984
																																													12.0607	0.1838	50.6316	2.3643	32.7128
																																													12.0787	0.1782	50.4156	2.3516	32.6859
																																													12.1353	0.1849	50.7137	2.3999	32.7091
																																													12.2853	0.1413	50.9494	2.3487	32.8135
																																													12.0717	0.1704	50.7679	2.4009	32.9069
																																													12.1145	0.1694	50.5874	2.3535	32.9098
																																													12.1465	0.1429	50.6664	2.426	32.9841
																																													12.2206	0.1243	50.7791	2.3007	33.0595
																																													12.1217	0.2267	50.8259	2.3037	33.2582
																																													12.1321	0.1724	50.8437	2.3134	33.0512
																																													12.2171	0.2092	50.6335	2.3073	32.9724
																																													12.2745	0.1476	50.69	2.2789	33.1518
																																													12.1697	0.1852	50.8498	2.3825	33.2177
																																													12.2836	0.1596	50.6839	2.3473	33.2256
																																													12.2582	0.1185	50.9003	2.4147	33.5377
																																													12.0813	0.1753	50.8234	2.3691	33.2269
																																													12.2635	0.1525	50.9745	2.3786	33.3453
																																													12.3842	0.1708	51.1056	2.3556	33.3885
																																													12.3993	0.1724	50.9376	2.3283	33.483
																																													12.1352	0.2059	50.9514	2.4378	33.6105
																																													12.3161	0.123	51.132	2.3207	33.4707
																																													12.1953	0.1725	50.7977	2.3774	33.3506
																																													12.2574	0.1776	50.8869	2.3842	33.6598
																																													12.2003	0.2041	51.2399	2.3477	33.7864
																																													12.1783	0.1781	51.1327	2.3885	33.6777
																																													12.3004	0.16	50.9444	2.3513	33.6537
																																													12.279	0.1621	51.0695	2.4544	33.8112
																																													12.2933	0.2153	51.0524	2.4013	33.682
																																													12.307	0.1761	50.8982	2.3439	33.7978
																																													12.3038	0.1426	51.0006	2.4219	33.6422
																																													12.3159	0.1853	51.1287	2.3998	33.9494
																																													12.1271	0.1003	51.1652	2.3855	33.7991
																																													12.2825	0.224	51.0856	2.3863	33.9821
																																													12.3115	0.1721	50.9719	2.3248	33.9139
																																													12.3182	0.1499	51.2341	2.3491	33.9249
																																													12.32	0.1861	51.0088	2.4328	33.9857
																																													12.2083	0.1498	51.2482	2.48	34.1877
																																													12.118	0.1558	51.346	2.416	34.0902
																																													12.3832	0.2041	51.0992	2.4044	33.9504
																																													12.2029	0.1456	51.1834	2.4249	34.2209
																																													12.3735	0.16	51.167	2.4051	34.1282
																																													12.3035	0.1531	51.0997	2.414	34.2253
																																													12.2779	0.1571	51.3079	2.3508	34.2655
																																													12.3035	0.1551	51.2618	2.368	34.3161
																																													12.2212	0.165	51.1687	2.4385	34.329
																																													12.3333	0.1994	51.2486	2.4263	34.3276
																																													12.1828	0.1949	51.3397	2.4215	34.4472
																																													12.3092	0.1507	51.1733	2.3103	34.3914
																																													12.2185	0.1676	51.3235	2.3877	34.3488
																																													12.4329	0.1485	51.4362	2.4292	34.4644
																																													12.2548	0.2419	51.3986	2.4346	34.6145
																																													12.2947	0.1487	51.5356	2.4084	34.6685
																																													12.2959	0.1516	51.4834	2.3898	34.6956
																																													12.3956	0.1926	51.4496	2.3931	34.6823
																																													12.2589	0.1565	51.4699	2.4109	34.6216
																																													12.383	0.2124	51.4784	2.3657	34.653
																																													12.3916	0.2296	51.6284	2.3589	34.6395
																																													12.251	0.1257	51.6265	2.3764	34.8276
																																													12.3194	0.1535	51.6532	2.3328	34.7454
																																													12.2526	0.1278	51.7149	2.4122	34.8367
																																													12.2785	0.1623	51.68	2.3293	34.9652
																																													12.3007	0.1832	51.5525	2.3853	35.0303
																																													12.4067	0.1895	51.6401	2.3327	34.9453
																																													12.435	0.168	51.586	2.4038	35.1506
																																													12.3355	0.1253	51.6287	2.436	34.928
																																													12.4497	0.1932	51.3425	2.4164	34.9998
																																													12.4235	0.1764	51.6292	2.3979	35.0064
																																													12.2705	0.1104	51.7016	2.5191	35.2738
																																													12.3278	0.1706	51.7203	2.3361	35.1955
																																													12.4713	0.1452	51.5897	2.3755	35.1918
																																													12.3188	0.2098	51.8503	2.4347	35.1554
																																													12.39	0.2358	51.9283	2.4327	35.2015
																																													12.5273	0.1698	51.6474	2.3699	35.3787
																																													12.3746	0.1807	51.9183	2.4107	35.3427
																																													12.5357	0.1536	51.8554	2.3724	35.463
																																													12.5312	0.206	51.8297	2.4465	35.442
																																													12.466	0.1896	51.9573	2.4065	35.5031
																																													12.5223	0.1811	51.9222	2.4215	35.5274
																																													12.3436	0.2344	51.6962	2.4059	35.5449
																																													12.381	0.1998	51.7416	2.4767	35.484
																																													12.4386	0.2473	51.8539	2.4334	35.658
																																													12.5341	0.1849	51.9076	2.4645	35.6081
																																													12.356	0.1997	52.0097	2.325	35.6912
																																													12.4308	0.2407	51.9174	2.3867	35.7725
																																													12.4103	0.2417	51.8031	2.4885	35.6363
																																													12.4185	0.1661	51.9996	2.368	35.7815
																																													12.5431	0.1985	51.8439	2.4476	35.8265
																																													12.3913	0.1898	52.0348	2.3728	35.8549
																																													12.3875	0.1205	51.894	2.3763	35.8859
																																													12.5714	0.1689	52.1454	2.3875	35.9419
																																													12.381	0.2073	52.0399	2.4064	35.9864
																																													12.4255	0.1534	52.0212	2.3655	35.9533
																																													12.2796	0.1702	52.1228	2.3961	35.9946
																																													12.3939	0.1348	52.1216	2.448	35.9309
																																													12.4887	0.2006	52.0196	2.4405	36.1573
																																													12.5313	0.2115	52.1947	2.4367	36.1176
																																													12.5152	0.2259	52.0866	2.419	36.2904
																																													12.5109	0.205	52.1532	2.4161	36.2221
																																													12.3859	0.2023	52.1576	2.3985	36.2502
																																													12.5742	0.1871	52.0237	2.3738	36.271
																																													12.3049	0.1718	52.0208	2.4388	36.1798
																																													12.5884	0.1426	52.1794	2.4633	36.3441
																																													12.5829	0.1903	52.2965	2.387	36.2848
																																													12.5597	0.1963	52.1691	2.4019	36.4908
																																													12.4805	0.2194	52.4459	2.4736	36.458
																																													12.547	0.1509	52.3523	2.3969	36.3785
																																													12.5128	0.1715	52.4828	2.5078	36.4751
																																													12.4795	0.1448	52.2905	2.4219	36.6049
																																													12.5341	0.1818	52.2954	2.5337	36.4228
																																													12.6214	0.1757	52.1135	2.4765	36.6415
																																													12.5548	0.1612	52.6004	2.4374	36.6989
																																													12.5127	0.172	52.4077	2.4388	36.7648
																																													12.5265	0.2095	52.4328	2.4609	36.9124
																																													12.5664	0.146	52.6848	2.476	36.8027
																																													12.5704	0.185	52.4785	2.4734	36.7086
																																													12.5167	0.1726	52.3053	2.3956	36.8608
																																													12.5982	0.1711	52.6504	2.5545	36.7167
																																													12.4674	0.1741	52.6717	2.4484	36.8878
																																													12.4865	0.23	52.6567	2.4182	36.9223
																																													12.4762	0.1534	52.6172	2.4253	36.827
																																													12.6025	0.1825	52.4958	2.4667	36.9847
																																													12.574	0.2149	52.4586	2.4067	37.0265
																																													12.6661	0.2114	52.6115	2.4876	37.0366
																																													12.5164	0.1725	52.585	2.488	37.0724
																																													12.5347	0.2282	52.4097	2.4517	37.0421
																																													12.3896	0.2068	52.5425	2.544	37.2946
																																													12.6136	0.2429	52.5173	2.4555	37.1225
																																													12.6404	0.1704	52.6261	2.5546	37.1526
																																													12.5742	0.2638	52.5115	2.4658	37.3211
																																													12.5039	0.2284	52.7446	2.4746	37.3461
																																													12.6289	0.2162	52.5071	2.4612	37.2541
																																													12.4394	0.208	52.5967	2.4278	37.4088
																																													12.5689	0.203	52.5508	2.4256	37.2737
																																													12.6766	0.2409	52.7213	2.5276	37.3615
																																													12.4637	0.1426	52.6662	2.534	37.4885
																																													12.5493	0.1947	52.8191	2.4804	37.497
																																													12.7567	0.2224	52.9201	2.4509	37.6676
																																													12.6103	0.1259	52.7377	2.4342	37.4783
																																													12.7102	0.219	52.7457	2.5201	37.5481
																																													12.6778	0.17	52.9534	2.4552	37.4538
																																													12.5768	0.1569	52.9104	2.51	37.7141
																																													12.5364	0.2599	52.9762	2.4818	37.7757
																																													12.5771	0.2055	52.7913	2.4686	37.645
																																													12.613	0.1666	52.8812	2.458	37.8089
																																													12.4748	0.1907	52.9434	2.4647	37.8204
																																													12.4883	0.1506	52.963	2.5319	37.8723
																																													12.5641	0.1893	53.0475	2.5023	38.002
																																													12.6219	0.1805	52.9629	2.5376	37.8314
																																													12.6417	0.1694	52.9812	2.5208	37.8854
																																													12.7041	0.2522	52.9183	2.4037	37.9431
																																													12.6571	0.2256	52.8589	2.5358	38.0534
																																													12.6715	0.1872	52.9326	2.5152	37.9679
																																													12.5603	0.2084	53.2815	2.451	38.016
																																													12.551	0.1343	53.2169	2.4612	38.1711
																																													12.6541	0.1432	53.0847	2.5236	38.1121
																																													12.5614	0.203	53.0892	2.5133	38.0029
																																													12.733	0.1496	53.0064	2.5083	38.0037
																																													12.6278	0.2068	53.1366	2.457	38.2557
																																													12.6228	0.1814	52.8515	2.5554	38.1793
																																													12.5419	0.1795	53.0763	2.5783	38.3764
																																													12.7366	0.1476	53.0343	2.5018	38.3474
																																													12.6314	0.231	53.3633	2.4922	38.3668
																																													12.5967	0.2061	53.1384	2.4977	38.3195
																																													12.7764	0.2313	53.2801	2.4544	38.3674
																																													12.6419	0.1672	53.2684	2.5134	38.4995
																																													12.7675	0.2689	53.1367	2.4892	38.3546
																																													12.5506	0.1469	53.2575	2.5683	38.3543
																																													12.7417	0.1724	53.2113	2.4602	38.5588
																																													12.7914	0.1905	53.3808	2.4636	38.4689
																																													12.7147	0.1572	53.3114	2.4942	38.5552
																																													12.6249	0.1823	53.3132	2.5742	38.5456
																																													12.5601	0.1947	53.3618	2.419	38.6942
																																													12.7407	0.1712	53.2326	2.4446	38.7199
																																													12.6461	0.2468	53.4656	2.4901	38.8675
																																													12.6436	0.2093	53.4774	2.5044	38.8182
																																													12.7392	0.2355	53.4663	2.5102	38.8769
																																													12.7676	0.2172	53.4696	2.5772	38.8133
																																													12.6479	0.1556	53.454	2.5227	38.8636
																																													12.6827	0.2355	53.5068	2.5323	38.7835
																																													12.6421	0.1552	53.5817	2.5214	38.8727
																																													12.7176	0.2396	53.4706	2.5179	39.0032
																																													12.7532	0.1397	53.6156	2.5609	38.9601
																																													12.7176	0.1641	53.5276	2.5042	39.0701
																																													12.733	0.1216	53.4721	2.517	38.946
																																													12.6248	0.1665	53.4964	2.5415	39.094
																																													12.7536	0.237	53.7262	2.553	39.2393
																																													12.7723	0.1782	53.7604	2.5493	39.1886
																																													12.7187	0.2121	53.4444	2.5172	39.4123
																																													12.8673	0.1905	53.6521	2.5739	39.237
																																													12.8467	0.2296	53.8238	2.4871	39.2739
																																													12.6213	0.1822	53.6691	2.5112	39.3392
																																													12.7886	0.195	53.6929	2.5566	39.2411
																																													12.7167	0.1781	53.6399	2.5298	39.3903
																																													12.8288	0.1681	53.8454	2.5912	39.4209
																																													12.9357	0.2171	54.0703	2.5444	39.4171
																																													12.6634	0.1785	53.8391	2.466	39.6089
																																													12.7858	0.2754	53.775	2.4968	39.5487
																																													12.7598	0.1801	53.6745	2.6029	39.4995
																																													12.6253	0.1366	53.6973	2.5698	39.6045
																																													12.7566	0.2061	53.8595	2.4692	39.7307
																																													12.8082	0.2429	53.9158	2.488	39.4848
																																													12.8543	0.2041	53.9361	2.5721	39.7356
																																													12.7382	0.2235	54.0013	2.5725	39.7324
																																													12.7412	0.2012	53.8983	2.5816	39.6867
																																													12.6698	0.2225	53.9816	2.572	39.7783
																																													12.7361	0.1766	53.9146	2.5708	39.8935
																																													12.8591	0.1916	53.9901	2.5556	39.7944
																																													12.8927	0.2176	54.0584	2.5587	39.8712
																																													12.7872	0.1824	54.0481	2.5175	39.8657
																																													12.6327	0.1587	54.0477	2.592	39.9517
																																													12.8067	0.1762	54.121	2.4605	40.0496
																																													12.7888	0.1844	54.1171	2.549	40.0795
																																													12.9242	0.2514	54.0271	2.51	40.1274
																																													12.7918	0.1812	54.1681	2.5603	39.8805
																																													12.7471	0.2125	54.0151	2.5357	40.1043
																																													12.7926	0.166	54.0259	2.5528	40.0273
																																													12.7793	0.202	54.3015	2.5685	40.2274
																																													12.7498	0.2136	54.0857	2.5649	40.1753
																																													12.8703	0.221	54.189	2.5397	40.168
																																													12.8666	0.1933	54.1992	2.6275	40.339
																																													12.763	0.178	54.2819	2.6054	40.2758
																																													12.7913	0.1973	54.3129	2.6019	40.4352
																																													12.7013	0.1842	54.216	2.5474	40.3757
																																													12.7335	0.2057	54.3222	2.5932	40.5003
																																													12.761	0.2067	54.3264	2.6048	40.5582
																																													12.7752	0.1832	54.3499	2.595	40.4022
																																													12.769	0.255	54.3685	2.5021	40.3617
																																													12.696	0.1954	54.2306	2.5907	40.6704
																																													12.8317	0.1572	54.3673	2.6151	40.5932
																																													12.8832	0.1951	54.3857	2.6643	40.677
																																													12.7862	0.1981	54.4882	2.6034	40.6292
																																													12.8063	0.1649	54.4645	2.5316	40.7329
																																													12.7482	0.1555	54.4472	2.5725	40.6448
																																													12.7144	0.1841	54.3672	2.5895	40.7982
																																													12.8695	0.2037	54.408	2.5602	40.7048
																																													12.9717	0.2176	54.4361	2.5556	40.8096
																																													12.8047	0.216	54.406	2.6409	40.8551
																																													12.7372	0.1612	54.5116	2.6319	40.9943
																																													12.8128	0.2155	54.5012	2.5493	40.8108
																																													12.9331	0.194	54.5895	2.5594	41.0598
																																													12.9476	0.1996	54.5219	2.5997	40.8042
																																													12.7943	0.2043	54.4086	2.5609	41.1759
																																													12.8057	0.2519	54.3021	2.5993	41.1304
																																													12.8824	0.1862	54.5438	2.6295	41.207
																																													12.9519	0.2091	54.5684	2.6262	41.1094
																																													12.8098	0.1633	54.6301	2.5196	41.1889
																																													12.7416	0.1754	54.7249	2.5635	41.1822
																																													12.8054	0.2064	54.6344	2.603	41.0993
																																													12.8504	0.2263	54.6434	2.5175	41.3312
																																													12.8831	0.1822	54.6366	2.5569	41.149
																																													12.9078	0.2168	54.4998	2.6752	41.1316
																																													12.8141	0.2382	54.8144	2.5548	41.2982
																																													12.8197	0.2454	54.6511	2.5532	41.4424
																																													12.8704	0.1666	54.5953	2.5981	41.3107
																																													12.8659	0.1282	54.5993	2.5631	41.49
																																													12.913	0.1763	54.6121	2.5738	41.4103
																																													12.9489	0.1377	54.7548	2.5817	41.3992
																																													12.9896	0.1738	54.7281	2.525	41.4754
																																													12.7145	0.2076	54.8901	2.6857	41.6679
																																													12.9722	0.1785	54.8275	2.6056	41.6976
																																													12.9345	0.261	54.8352	2.5801	41.691
																																													12.7981	0.2177	54.6702	2.6018	41.7281
																																													12.9035	0.2193	54.8016	2.647	41.7591
																																													12.7834	0.1638	54.7803	2.5674	41.757
																																													13.0124	0.219	54.8516	2.6766	41.7473
																																													12.7493	0.1871	54.9046	2.5884	41.8378
																																													12.7934	0.2171	54.9122	2.6268	41.6538
																																													13.0313	0.1733	54.8614	2.5994	41.7986
																																													12.9116	0.1825	55.0106	2.5459	41.871
																																													12.9132	0.1585	55.1224	2.6332	41.9338
																																													12.8669	0.2725	54.9336	2.616	41.9041
																																													12.8074	0.1857	55.1411	2.5935	42.0973
																																													13.0763	0.2209	55.1378	2.6094	42.1087
																																													12.9269	0.1649	55.0309	2.6092	42.0329
																																													12.8626	0.2445	54.89	2.5856	41.9822
																																													12.811	0.2216	55.0151	2.6009	41.9877
																																													12.8897	0.1865	54.9425	2.6231	42.0987
																																													13.0055	0.2268	54.9842	2.5463	42.0735
																																													12.9744	0.257	54.8476	2.5474	42.2392
																																													12.8162	0.1961	54.9488	2.6532	42.1508
																																													12.9756	0.2225	55.0326	2.6476	42.4174
																																													12.8446	0.2356	55.0382	2.5939	42.3534
																																													12.8534	0.2592	55.1249	2.6046	42.1665
																																													12.9112	0.2144	55.0522	2.5979	42.3259
																																													12.9762	0.2214	55.0946	2.6257	42.3534
																																													12.9291	0.1994	55.1007	2.6208	42.3197
																																													13.0023	0.1515	55.1633	2.5404	42.4748
																																													12.9573	0.2364	55.0417	2.6003	42.5027
																																													13.0185	0.23	55.0338	2.6557	42.418
																																													12.9392	0.2056	55.2171	2.5792	42.7313
																																													13.012	0.195	55.3972	2.6405	42.6961
																																													12.9777	0.1913	55.121	2.6267	42.589
																																													13.1017	0.1814	55.3412	2.6458	42.6735
																																													13.0013	0.1693	55.2906	2.6271	42.6498
																																													12.9849	0.1446	55.2699	2.6642	42.8878
																																													13.0246	0.2581	55.2984	2.5789	42.7105
																																													12.9414	0.1563	55.1787	2.6382	42.8079
																																													12.9965	0.1894	55.2714	2.5812	42.7757
																																													13.0353	0.2093	55.2918	2.6096	42.8699
																																													12.9599	0.1777	55.4066	2.5539	42.8782
																																													13.0496	0.2342	55.2864	2.6246	42.8774
																																													12.9822	0.1573	55.3592	2.6543	42.9294
																																													12.9794	0.1928	55.3217	2.5528	43.0762
																																													12.8013	0.1771	55.5335	2.5782	42.9461
																																													12.8992	0.2405	55.3593	2.5867	43.0164
																																													13.0188	0.2518	55.4432	2.6137	43.1276
																																													13.0836	0.2057	55.3812	2.7086	43.0433
																																													12.9634	0.1686	55.4204	2.6506	43.2392
																																													13.011	0.2004	55.3555	2.569	43.0377
																																													12.9937	0.2148	55.2272	2.636	43.2757
																																													12.9091	0.1621	55.2973	2.618	43.1995
																																													12.8763	0.168	55.4583	2.631	43.3327
																																													12.9305	0.223	55.5698	2.6237	43.2238
																																													12.8972	0.199	55.4488	2.6534	43.2845
																																													13.0209	0.1888	55.4805	2.6431	43.4739
																																													12.9767	0.2486	55.6639	2.6065	43.3883
																																													13.0975	0.1668	55.6009	2.6304	43.4755
																																													13.0719	0.1974	55.5586	2.5863	43.4021
																																													12.9982	0.1599	55.4707	2.6637	43.4935
																																													13.1169	0.1765	55.5457	2.6307	43.3498
																																													13.0302	0.1716	55.5819	2.646	43.4786
																																													13.03	0.2191	55.5645	2.6355	43.5772
																																													13.0873	0.1963	55.7515	2.6166	43.567
																																													12.9439	0.1956	55.6831	2.7233	43.5502
																																													13.0087	0.1613	55.7637	2.66	43.4897
																																													12.9458	0.1977	55.601	2.6855	43.6803
																																													13.0792	0.1661	55.643	2.6589	43.8092
																																													13.0538	0.2144	55.6534	2.6053	43.7722
																																													12.9922	0.1707	55.7313	2.665	43.6146
																																													12.9541	0.1999	55.7201	2.6636	43.9045
																																													13.0214	0.1558	55.8753	2.6391	43.7787
																																													13.0036	0.2237	55.7142	2.6907	43.8085
																																													13.0721	0.2267	55.841	2.6394	43.8217
																																													13.0425	0.1838	55.7761	2.6417	44.0018
																																													13.0207	0.1603	55.8405	2.6343	43.9521
																																													12.9792	0.2392	55.8298	2.6479	43.8688
																																													13.0669	0.1979	55.7647	2.61	44.1234
																																													13.0464	0.1619	55.7732	2.6157	44.0078
																																													13.1456	0.1321	55.8326	2.6256	44.1775
																																													13.0596	0.1793	55.8431	2.6843	44.0308
																																													13.027	0.1794	55.82	2.6395	44.0858
																																													13.166	0.1721	55.9404	2.6678	44.127
																																													12.9504	0.2185	56.0365	2.6781	44.2255
																																													12.9513	0.1788	55.897	2.6849	44.2074
																																													12.9991	0.1681	55.8045	2.6573	44.2173
																																													13.0879	0.2143	56.0129	2.6532	44.5114
																																													13.031	0.1636	55.9919	2.7006	44.3449
																																													13.2065	0.1098	55.9524	2.6076	44.4378
																																													13.0543	0.1386	56.1069	2.6099	44.5293
																																													13.1565	0.1933	56.0139	2.7412	44.5048
																																													12.9427	0.1618	56.061	2.6627	44.4934
																																													13.011	0.1125	56.1126	2.6733	44.5306
																																													12.9594	0.1705	56.1661	2.6136	44.4909
																																													13.1282	0.2056	55.9858	2.672	44.5575
																																													13.0682	0.1856	56.0731	2.649	44.458
																																													13.0612	0.2283	56.1069	2.6965	44.6779
																																													13.1743	0.1477	56.0572	2.6752	44.7129
																																													13.1753	0.2171	56.2276	2.6566	44.614
																																													13.1908	0.128	56.279	2.6861	44.786
																																													13.0535	0.1891	56.2455	2.6751	44.7238
																																													13.0926	0.2239	56.2451	2.648	44.7839
																																													13.1541	0.1774	56.2735	2.6652	44.969
																																													13.1996	0.1739	56.3623	2.688	44.7929
																																													13.18	0.1834	56.2539	2.6629	44.8613
																																													13.0474	0.1927	56.2489	2.6704	44.9838
																																													13.0443	0.1712	56.3331	2.6645	44.9871
																																													13.0416	0.1649	56.2741	2.686	45.0912
																																													13.0248	0.2174	56.4211	2.6522	44.9399
																																													13.191	0.1803	56.3055	2.6873	45.0755
																																													13.0913	0.1732	56.1579	2.6649	45.1192
																																													13.0387	0.2049	56.4143	2.6899	45.1516
																																													13.0902	0.1329	56.3453	2.7281	44.9464
																																													13.1393	0.1394	56.4309	2.7064	45.2319
																																													13.0324	0.1486	56.3655	2.7104	45.1729
																																													13.1433	0.1912	56.486	2.6916	45.2664
																																													13.1621	0.1752	56.5249	2.6681	45.307
																																													13.0246	0.1253	56.4792	2.6644	45.17
																																													13.2222	0.1612	56.5123	2.6632	45.3173
																																													12.9728	0.2344	56.5428	2.7019	45.3601
																																													13.208	0.2089	56.5175	2.6599	45.3342
																																													13.0972	0.1901	56.514	2.6886	45.4055
																																													13.0556	0.1815	56.5817	2.6453	45.492
																																													13.1159	0.1372	56.6237	2.6737	45.4967
																																													12.9255	0.1747	56.6235	2.733	45.6031
																																													13.0456	0.1792	56.6455	2.6924	45.6471
																																													13.0584	0.1845	56.6415	2.7052	45.543
																																													13.0494	0.1622	56.599	2.754	45.6504
																																													13.0784	0.1433	56.544	2.683	45.4922
																																													13.155	0.1626	56.5462	2.7096	45.5786
																																													13.0828	0.1539	56.5579	2.6807	45.8202
																																													13.1179	0.174	56.7721	2.7099	45.753
																																													12.9994	0.1705	56.7861	2.669	45.6802
																																													13.1242	0.2097	56.6717	2.7181	45.7254
																																													13.1889	0.1635	56.8246	2.7155	45.7731
																																													13.2611	0.1741	56.7923	2.6941	45.9867
																																													13.1916	0.1591	56.798	2.7004	45.9691
																																													13.0348	0.1982	56.6554	2.7044	45.83
																																													13.1105	0.1334	56.8833	2.7131	45.9511
																																													13.0799	0.1493	57.0063	2.7322	45.833
																																													13.1404	0.167	56.8478	2.6543	46.0227
																																													12.9923	0.1494	56.7524	2.7066	46.1073
																																													13.1309	0.1599	56.8	2.6836	46.008
																																													13.1613	0.1785	56.7528	2.6609	46.0949
																																													13.1894	0.149	56.8888	2.6824	46.2522
																																													13.2259	0.1322	56.9882	2.7715	46.1133
																																													13.1548	0.1832	56.8841	2.7841	45.985
																																													13.1543	0.147	56.9437	2.7116	46.1217
																																													12.9818	0.1415	56.9786	2.7422	46.2258
																																													13.0826	0.1534	56.9782	2.7417	46.1928
																																													13.0122	0.2055	56.9213	2.682	46.2699
																																													13.2069	0.1649	56.9824	2.7802	46.1328
																																													12.9696	0.2024	57.2133	2.7427	46.161
																																													12.9567	0.1538	57.1328	2.7161	46.3045
																																													13.0988	0.1852	56.9394	2.7231	46.5569
																																													13.0574	0.0753	57.0654	2.6667	46.2992
																																													12.9232	0.1294	57.2537	2.6991	46.3419
																																													13.2447	0.1569	57.1402	2.7186	46.5097
																																													13.1989	0.1853	57.2516	2.6886	46.3495
																																													12.965	0.1379	57.1478	2.6959	46.4042
																																													13.1431	0.1463	57.0626	2.7274	46.4751
																																													13.0499	0.1352	57.0588	2.7574	46.4819
																																													13.225	0.1622	57.0876	2.7577	46.6169
																																													13.1376	0.1129	57.1552	2.7268	46.548
																																													13.1139	0.1999	57.1143	2.7603	46.4339
																																													13.1635	0.1571	57.3248	2.7276	46.6463
																																													13.1692	0.1658	57.2021	2.685	46.575
																																													13.0533	0.1559	57.3662	2.776	46.6499
																																													13.1801	0.1667	57.4035	2.7213	46.4982
																																													13.1029	0.1691	57.2589	2.7206	46.6269
																																													13.2761	0.1318	57.4706	2.7136	46.596
																																													13.0654	0.1462	57.399	2.8083	46.813
																																													13.0314	0.146	57.1608	2.792	46.693
																																													13.0374	0.1089	57.5472	2.735	46.6924
																																													12.8967	0.1495	57.3967	2.732	46.8053
																																													13.2306	0.0991	57.375	2.7532	46.8342
																																													13.0521	0.1766	57.3663	2.7397	46.7644
																																													13.1579	0.141	57.3026	2.8021	47.0412
																																													13.1358	0.1704	57.5628	2.7643	47.0606
																																													13.1037	0.1905	57.4658	2.7122	46.9517
																																													13.2847	0.1554	57.4918	2.7413	46.9432
																																													13.0866	0.1462	57.5991	2.6858	47.0774
																																													13.0149	0.159	57.5326	2.7344	46.9864
																																													13.1798	0.1426	57.7024	2.756	47.038
																																													13.1725	0.1438	57.3661	2.7171	47.0496
																																													13.1483	0.1309	57.6702	2.6796	47.2598
																																													13.1637	0.143	57.6711	2.7699	47.2202
																																													13.0689	0.1446	57.7869	2.6968	47.1745
																																													13.2281	0.192	57.7305	2.6949	47.1463
																																													13.0982	0.1188	57.8064	2.7255	47.1965
																																													13.1407	0.1265	57.8302	2.6784	47.2982
																																													13.3384	0.157	57.7627	2.7712	47.2159
																																													13.1221	0.1137	57.899	2.815	47.2522
																																													13.2897	0.1966	57.6187	2.772	47.3472
																																													12.9682	0.1199	57.8402	2.819	47.3399
																																													13.1628	0.1529	57.7822	2.7398	47.3966
																																													13.0577	0.1706	57.7275	2.7516	47.3207
																																													13.0368	0.1416	57.7874	2.8019	47.423
																																													13.0515	0.1527	57.6723	2.7711	47.4234
																																													13.1883	0.1925	57.8827	2.7142	47.5147
																																													13.2658	0.13	58.0074	2.7522	47.4711
																																													13.1545	0.1373	58.0091	2.7365	47.4193
																																													13.3622	0.1753	57.9087	2.7536	47.4626
																																													13.11	0.1193	57.8611	2.8514	47.5097
																																													13.1423	0.1133	57.9516	2.759	47.6524
																																													13.1864	0.1688	58.0359	2.8297	47.5187
																																													13.1378	0.0842	58.0604	2.7665	47.4652
																																													13.1531	0.1189	57.9161	2.8004	47.6671
																																													13.1731	0.104	58.138	2.7976	47.7559
																																													13.1606	0.1412	58.0411	2.8146	47.8377
																																													13.117	0.1054	58.0735	2.753	47.8652
																																													13.2943	0.1044	58.0353	2.7115	47.7874
																																													13.132	0.1305	58.0653	2.7646	47.7026
																																													13.3184	0.1245	58.0359	2.6984	47.7779
																																													13.1851	0.1397	58.2651	2.7982	47.8889
																																													13.1502	0.0792	58.1582	2.8047	47.875
																																													13.2542	0.1341	58.2254	2.7473	47.9417
																																													13.3378	0.1585	58.1589	2.8394	47.9761
																																													13.2181	0.169	57.8833	2.75	47.9876
																																													13.1013	0.0617	58.0297	2.7449	47.7332
																																													13.1946	0.1889	58.2568	2.7536	47.9669
																																													13.2215	0.128	58.2559	2.7661	47.9508
																																													13.2366	0.168	58.3312	2.708	48.0601
																																													13.2661	0.1478	58.3746	2.8042	48.0393
																																													13.3227	0.1051	58.2763	2.7218	48.0599
																																													13.2663	0.1514	58.3418	2.7937	47.9596
																																													13.2874	0.1214	58.3352	2.8375	48.0402
																																													13.2606	0.1125	58.5284	2.777	48.2514
																																													13.192	0.1469	58.3745	2.788	48.1422
																																													13.2975	0.0996	58.5003	2.7869	48.062
																																													13.1794	0.1217	58.476	2.7513	48.2206
																																													13.1388	0.1691	58.4443	2.7956	48.1013
																																													13.1984	0.1579	58.5502	2.8434	48.1977
																																													13.053	0.1847	58.413	2.7665	48.1542
																																													13.2408	0.1138	58.4687	2.7966	48.1727
																																													13.3215	0.1028	58.736	2.8191	48.2951
																																													13.2481	0.0906	58.5014	2.7813	48.3286
																																													13.088	0.1251	58.7248	2.8872	48.2214
																																													13.2521	0.135	58.6906	2.7576	48.3862
																																													13.3103	0.1498	58.7533	2.8314	48.2281
																																													13.3492	0.1117	58.8532	2.7121	48.411
																																													13.1152	0.2019	58.6787	2.8558	48.3701
																																													13.187	0.1531	58.7776	2.7395	48.457
																																													13.3603	0.1176	58.7181	2.7388	48.6351
																																													13.3759	0.1518	58.8352	2.8332	48.5537
																																													13.1373	0.1088	58.6635	2.9025	48.5972
																																													13.3771	0.0743	58.7312	2.7172	48.6257
																																													13.4165	0.1495	58.8244	2.7756	48.5601
																																													13.2142	0.1097	58.8252	2.6972	48.5933
																																													13.2396	0.1182	58.9052	2.8762	48.5556
																																													13.3074	0.1791	59.0128	2.7671	48.5787
																																													13.1808	0.13	58.8516	2.8247	48.4969
																																													13.192	0.1218	58.7913	2.7676	48.5836
																																													13.4102	0.126	58.8076	2.8247	48.6311
																																													13.1796	0.1107	58.966	2.8103	48.8185
																																													13.3135	0.0921	58.9386	2.7012	48.8447
																																													13.1353	0.1353	59.1698	2.7759	48.6748
																																													13.2855	0.0581	58.8681	2.8677	48.7297
																																													13.1745	0.1384	58.8729	2.8564	48.9317
																																													13.2639	0.0705	59.227	2.7906	48.9947
																																													13.2049	0.1907	58.9983	2.797	48.9072
																																													13.3407	0.1189	58.7975	2.7772	48.8636
																																													13.3704	0.1091	58.9903	2.7823	48.761
																																													13.2339	0.151	59.0344	2.7699	49.0885
																																													13.3231	0.1078	59.2331	2.8092	49.0272
																																													13.3153	0.1374	59.0809	2.8168	48.8704
																																													13.2583	0.1593	59.0802	2.7799	49.0294
																																													13.2947	0.1768	59.0733	2.8549	48.9605
																																													13.3157	0.0818	59.0737	2.8462	48.9555
																																													13.2723	0.1279	59.5582	2.857	48.8551
																																													13.3649	0.1508	59.4046	2.8275	49.046
																																													13.3	0.1411	59.2908	2.8313	49.1682
																																													13.2529	0.133	59.1502	2.7908	49.1879
																																													13.3017	0.1088	59.3347	2.8249	49.0341
																																													13.2709	0.1198	59.433	2.867	49.0002
																																													13.2936	0.1151	59.5348	2.8665	49.1426
																																													13.41	0.1294	59.5363	2.8987	49.2954
																																													13.4092	0.1597	59.3116	2.8548	49.2069
																																													13.3218	0.1837	59.6072	2.8997	49.2131
																																													13.4179	0.0982	59.3929	2.875	49.2558
																																													13.4343	0.2059	59.4744	2.831	49.3506
																																													13.4433	0.193	59.1479	2.9022	49.224
																																													13.4192	0.1197	59.4233	2.8375	49.3775
																																													13.4548	0.1397	59.5051	2.8099	49.1455
																																													13.5773	0.16	59.5067	2.8058	49.3615
																																													13.3901	0.1173	59.7707	2.7796	49.3121
																																													13.3408	0.0864	59.7784	2.7981	49.4501
																																													13.5073	0.1112	59.604	2.8363	49.4431
																																													13.368	0.1609	59.7368	2.843	49.454
																																													13.3917	0.1728	59.7745	2.8537	49.4908
																																													13.4019	0.1231	59.8659	2.8088	49.6854
																																													13.4873	0.1542	59.6579	2.7972	49.5815
																																													13.5561	0.1463	59.7974	2.8036	49.6386
																																													13.4572	0.0856	59.6898	2.7908	49.5835
																																													13.3212	0.0716	59.9882	2.8665	49.6097
																																													13.3379	0.0973	59.8986	2.8955	49.6319
																																													13.5581	0.1389	59.8755	2.9106	49.5561
																																													13.3373	0.1631	59.987	2.8312	49.5135
																																													13.5625	0.1312	59.9334	2.833	49.7095
																																													13.4332	0.1271	59.9071	2.7812	49.8607
																																													13.4148	0.1109	59.786	2.9562	49.7662
																																													13.4362	0.1197	59.9973	2.855	49.7401
																																													13.5557	0.1738	59.8294	2.8788	49.7095
																																													13.5369	0.1774	59.964	2.8136	49.704
																																													13.526	0.1662	60.0417	2.8662	49.9528
																																													13.4592	0.1403	59.8288	2.8501	49.8827
																																													13.4748	0.1497	60.0185	2.8878	49.6795
																																													13.5957	0.1651	60.2138	2.8525	49.8426
																																													13.4152	0.1118	59.9499	2.8375	49.8426
																																													13.5603	0.1221	59.9246	2.9518	49.9858
																																													13.4543	0.1075	60.3094	2.9327	50.0123
																																													13.4704	0.1032	60.141	2.9123	50.0867
																																													13.5143	0.1165	60.1435	2.9484	49.9038
																																													13.4401	0.103	59.9918	2.8715	49.9899
																																													13.4845	0.124	60.1443	2.9792	50.0689
																																													13.5484	0.1033	60.197	2.916	50.0659
																																													13.6089	0.0938	60.1219	2.8888	50.1824
																																															60.1472	2.9272	50.0728
																																															60.3513	2.9677	50.1081
																																															60.27	2.9799	50.0228
																																															60.395	2.9063	50.2025
																																															60.3609	2.8795	50.1309
																																															60.391	2.9564	50.2566
																																															60.3561	2.9309	50.2316
																																															60.3789	2.8419	50.2659
																																															60.4884	2.8372	50.4527
																																															60.2984	2.8522	50.2798
																																															60.3255	2.8947	50.1733
																																															60.499	2.9639	50.377
																																															60.4757	2.8507	50.4537
																																															60.3229	2.8563	50.4716
																																															60.5253	2.9098	50.4879
																																															60.4131	2.9394	50.4965
																																															60.3556	2.826	50.3962
																																															60.5453	2.8914	50.3149
																																															60.519	2.9225	50.4965
																																															60.5645	2.9685	50.4552
																																															60.6604	2.8546	50.438
																																															60.5991	2.8604	50.5599
																																															60.5974	2.95	50.5674
																																															60.6276	2.9271	50.5999
																																															60.7422	2.9141	50.51
																																															60.7861	2.91	50.663
																																															60.822	2.9136	50.5448
																																															60.7954	2.9102	50.6402
																																															60.7984	2.9425	50.5679
																																															60.8214	2.8942	50.8956
																																															60.5446	3.0071	50.5259
																																															60.7043	2.8858	50.7014
																																															60.8732	2.9206	50.6867
																																															60.8962	2.9148	50.8857
																																															60.8921	2.9198	50.8578
																																															60.855	2.8757	50.862
																																															60.8863	2.8415	50.7045
																																															60.8852	2.9135	50.8235
																																															60.9498	2.9002	50.6392
																																															61.1854	2.8311	50.9322
																																															60.9575	2.9153	50.794
																																															60.8377	2.9329	50.7927
																																															60.9522	2.892	50.9278
																																															60.8874	2.9091	50.9434
																																															61.1823	2.9969	50.9841
																																															60.8152	2.9468	50.9346
																																															61.0875	2.9623	51.0469
																																															60.8445	2.9164	50.8661
																																															61.0497	2.8769	51.0476
																																															61.1351	2.9038	51.0016
																																															61.1337	2.9476	51.0841
																																															61.3091	2.9277	51.0985
																																															61.2329	2.9868	51.0869
																																															61.2066	2.8958	50.9711
																																															61.3977	2.8864	51.2105
																																															61.1739	2.9845	51.132
																																															61.3763	2.9442	51.1302
																																															61.3023	2.9214	51.0028
																																															61.334	2.9604	51.2211
																																															61.4783	2.9577	51.2083
																																															61.3056	3.0031	51.2095
																																															61.2902	2.9169	51.2971
																																															61.564	2.9461	51.2378
																																															61.565	2.8831	51.3377
																																															61.3284	2.9206	51.2176
																																															61.4217	2.9464	51.3402
																																															61.347	2.8956	51.3432
																																															61.5063	2.9253	51.3005
																																															61.6657	2.8765	51.3586
																																															61.4755	2.9737	51.5572
																																															61.6171	2.9477	51.5635
																																															61.5975	3.0231	51.5621
																																															61.6626	2.9938	51.4655
																																															61.3867	2.9766	51.6545
																																															61.7064	2.9626	51.5811
																																															61.5885	2.8901	51.6361
																																															61.5248	2.9742	51.5766
																																															61.6451	2.8754	51.5557
																																															61.6137	2.9197	51.7111
																																															61.6884	2.9049	51.6481
																																															61.8415	3.0164	51.6806
																																															61.8104	2.9895	51.8258
																																															61.7879	2.9914	51.6405
																																															61.7851	2.956	51.592
																																															61.8827	2.9831	51.5954
																																															61.9667	2.9906	51.6625
																																															61.9379	2.9195	51.9561
																																															61.9428	2.8925	51.7385
																																															62.0382	2.9042	51.7803
																																															61.8304	2.8872	51.7775
																																															62.1806	2.93	51.7466
																																															61.9839	2.9253	51.7409
																																															62.1055	2.9539	51.8587
																																															62.0495	2.9891	51.9489
																																															62.0534	2.9859	51.8514
																																															61.9982	2.9857	51.9146
																																															62.189	3.0063	51.8804
																																															62.0015	2.9175	51.9144
																																															62.1038	2.9477	51.8751
																																															62.0949	2.9827	51.9547
																																															62.1593	2.9765	51.9692
																																															62.1243	3.01	51.8724
																																															62.2	2.932	51.9496
																																															62.2588	2.8659	51.9989
																																															62.2842	2.9722	51.9753
																																															62.2796	2.9268	51.9667
																																															62.1801	2.9786	52.048
																																															62.1116	2.9994	51.9591
																																															62.3641	2.9202	52.0837
																																															62.3244	2.9962	52.1421
																																															62.2434	2.9389	52.2138
																																															62.3541	2.9348	52.2079
																																															62.4842	2.996	52.2735
																																															62.2983	3.0094	52.2429
																																															62.4722	3.0399	52.1824
																																															62.5772	2.9864	52.3098
																																															62.191	2.9789	52.2871
																																															62.4597	3.0094	52.3136
																																															62.308	3.0319	52.3947
																																															62.6711	2.9502	52.3056
																																															62.4405	3.0355	52.4758
																																															62.5113	2.9278	52.2997
																																															62.3731	3.0185	52.5068
																																															62.6221	2.9737	52.4804
																																															62.5226	2.9406	52.3607
																																															62.7211	3.0266	52.4726
																																															62.8182	3.0709	52.3455
[truncated: 7,606 more rows]
[truncated: 11 more columns]

## Sheet: Figure 4
Figure 3
a										i
Unmodified Si			PTB coating			PTB@SA(0.10) coating					white blood cells in urine (Cell/μL)
pH	Mean	s.d.	pH	Mean	s.d.	pH	Mean	s.d.		Control	125	21.4	70.8	87.9
9.89	-24.9533	2.22068	10.06	-7.5185	0.40914	9.839	-8.1755	0.9463		Coating	15.4	2.2	0	0
8.9825	-25.6575	0.24391	8.952	-4.7375	0.70836	8.9615	-9.5515	0.22249
7.7685	-24.01	0.72925	8.23575	-4.60175	0.54745	7.90475	-10.695	1.0297
6.5305	-17.845	0.41396	6.7085	-6.051	0.50449	6.83625	-10.1115	1.29896		l
6.14975	-16.1275	0.22426	6.00475	-6.76325	0.34368	6.2265	-11.03	0.41012			The area infiltrated by inflammatory cell (%)
5.241	-11.1425	0.63992	5.40175	-3.35775	0.47084	5.3125	-8.748	1.35378		Control	15.24	14.106	17.199	20.846
4.12325	-1.67368	0.94435	3.91575	0.13515	1.68203	4.17875	-5.90625	0.50869		Coating	1.3888	2.396	0.497	2.234
3.036	5.25025	0.53344	3.07067	0.00123	3.19543	3.06575	1.38175	5.57436
										m
b, c												Positive area (%)
S. aureus (CFU/cm2)			E.coli (CFU/cm2)							CD45	Control	1.645	1.856	3.24	2.571
Bare	PTB	PTB@SA(0.10)	Bare	PTB	PTB@SA(0.10)						Coating	0.286	0.926	0.912	0.239
1.7034e+06	46296.3	37037	5.72917	0.190456	0.0289063					CD68	Control	3.143	3.98	4.254	2.749
1789515	24691.4	67901.2	5.02604	0.241583	0.0950521						Coating	0.545	0.639	1.311	0.808
1.87885e+06	27777.8	80246.9	6.5625	0.153042	0.0369792
h
	E.coli (CFU/cm2)
Control	3.72656e+06	6.55909e+06	3.91025e+06	7.24783e+06
Coating	310815	927221	481845	915618

## Sheet: Figure 5
Figure 4
c							d
Experimental values		Modeling of Zero-order kinetics		Modeling of First-order kinetics			Experimental values		Modeling of Zero-order kinetics		Modeling of First-order kinetics
Time (h)	Cumulative Transport (%)	Fitted X	Fitted value	Fitted X	Fitted value		Time (h)	Cumulative Transport (%)	Fitted X	Fitted value	Fitted X	Fitted value
0.5	0.02	10	0.2307	0.5	0.02228		0.5	0.194	0.5	0.33816	0.5	0.1464
1	0.097	10.0581	0.23089	0.56757	0.02517		1	0.319	0.51852	0.33902	0.51852	0.15139
2	0.112	10.1161	0.23107	0.63514	0.02804		2	0.476	0.53704	0.33988	0.53704	0.15635
4	0.165	10.1742	0.23126	0.7027	0.03088		4	0.671	0.55556	0.34075	0.55556	0.16128
10	0.225	10.2322	0.23145	0.77027	0.03369		10	0.938	0.57407	0.34161	0.57407	0.16618
19	0.26	10.2903	0.23163	0.83784	0.03648		19	1.031	0.59259	0.34247	0.59259	0.17106
32	0.306	10.3483	0.23182	0.90541	0.03924				0.61111	0.34333	0.61111	0.1759
44	0.344	10.4064	0.23201	0.97297	0.04198				0.62963	0.34419	0.62963	0.18072
56	0.372	10.4645	0.23219	1	0.04306				0.64815	0.34506	0.64815	0.18551
68	0.409	10.5225	0.23238	1.04054	0.04469				0.66667	0.34592	0.66667	0.19027
		10.5806	0.23257	1.10811	0.04737				0.68519	0.34678	0.68519	0.19501
		10.6386	0.23275	1.17568	0.05003				0.7037	0.34764	0.7037	0.19972
		10.6967	0.23294	1.24324	0.05267				0.72222	0.3485	0.72222	0.20439
		10.7547	0.23313	1.31081	0.05528				0.74074	0.34936	0.74074	0.20905
		10.8128	0.23331	1.37838	0.05786				0.75926	0.35023	0.75926	0.21367
		10.8709	0.2335	1.44595	0.06042				0.77778	0.35109	0.77778	0.21827
		10.9289	0.23369	1.51351	0.06296				0.7963	0.35195	0.7963	0.22284
		10.987	0.23387	1.58108	0.06547				0.81481	0.35281	0.81481	0.22738
		11.045	0.23406	1.64865	0.06796				0.83333	0.35367	0.83333	0.2319
		11.1031	0.23425	1.71622	0.07043				0.85185	0.35454	0.85185	0.23639
		11.1612	0.23443	1.78378	0.07287				0.87037	0.3554	0.87037	0.24086
		11.2192	0.23462	1.85135	0.07529				0.88889	0.35626	0.88889	0.2453
		11.2773	0.23481	1.91892	0.07769				0.90741	0.35712	0.90741	0.24971
		11.3353	0.23499	1.98649	0.08007				0.92593	0.35798	0.92593	0.2541
		11.3934	0.23518	2	0.08054				0.94444	0.35885	0.94444	0.25846
		11.4514	0.23537	2.05405	0.08242				0.96296	0.35971	0.96296	0.2628
		11.5095	0.23555	2.12162	0.08475				0.98148	0.36057	0.98148	0.26711
		11.5676	0.23574	2.18919	0.08706				1	0.36143	1	0.27139
		11.6256	0.23593	2.25676	0.08935				1.01852	0.36229	1.01852	0.27565
		11.6837	0.23612	2.32432	0.09162				1.03704	0.36315	1.03704	0.27989
		11.7417	0.2363	2.39189	0.09386				1.05556	0.36402	1.05556	0.2841
		11.7998	0.23649	2.45946	0.09609				1.07407	0.36488	1.07407	0.28829
		11.8579	0.23668	2.52703	0.09829				1.09259	0.36574	1.09259	0.29245
		11.9159	0.23686	2.59459	0.10047				1.11111	0.3666	1.11111	0.29659
		11.974	0.23705	2.66216	0.10264				1.12963	0.36746	1.12963	0.3007
		12.032	0.23724	2.72973	0.10478				1.14815	0.36833	1.14815	0.30479
		12.0901	0.23742	2.7973	0.1069				1.16667	0.36919	1.16667	0.30886
		12.1481	0.23761	2.86486	0.109				1.18519	0.37005	1.18519	0.3129
		12.2062	0.2378	2.93243	0.11109				1.2037	0.37091	1.2037	0.31692
		12.2643	0.23798	3	0.11315				1.22222	0.37177	1.22222	0.32091
		12.3223	0.23817	3.06757	0.11519				1.24074	0.37264	1.24074	0.32489
		12.3804	0.23836	3.13514	0.11722				1.25926	0.3735	1.25926	0.32883
		12.4384	0.23854	3.2027	0.11922				1.27778	0.37436	1.27778	0.33276
		12.4965	0.23873	3.27027	0.12121				1.2963	0.37522	1.2963	0.33666
		12.5546	0.23892	3.33784	0.12318				1.31481	0.37608	1.31481	0.34054
		12.6126	0.2391	3.40541	0.12513				1.33333	0.37694	1.33333	0.3444
		12.6707	0.23929	3.47297	0.12706				1.35185	0.37781	1.35185	0.34824
		12.7287	0.23948	3.54054	0.12898				1.37037	0.37867	1.37037	0.35205
		12.7868	0.23966	3.60811	0.13087				1.38889	0.37953	1.38889	0.35584
		12.8448	0.23985	3.67568	0.13275				1.40741	0.38039	1.40741	0.35961
		12.9029	0.24004	3.74324	0.13461				1.42593	0.38125	1.42593	0.36335
		12.961	0.24022	3.81081	0.13646				1.44444	0.38212	1.44444	0.36708
		13.019	0.24041	3.87838	0.13828				1.46296	0.38298	1.46296	0.37078
		13.0771	0.2406	3.94595	0.14009				1.48148	0.38384	1.48148	0.37446
		13.1351	0.24078	4	0.14153				1.5	0.3847	1.5	0.37812
		13.1932	0.24097	4.01351	0.14188				1.51852	0.38556	1.51852	0.38176
		13.2513	0.24116	4.08108	0.14366				1.53704	0.38642	1.53704	0.38537
		13.3093	0.24134	4.14865	0.14542				1.55556	0.38729	1.55556	0.38897
		13.3674	0.24153	4.21622	0.14716				1.57407	0.38815	1.57407	0.39255
		13.4254	0.24172	4.28378	0.14889				1.59259	0.38901	1.59259	0.3961
		13.4835	0.2419	4.35135	0.1506				1.61111	0.38987	1.61111	0.39963
		13.5415	0.24209	4.41892	0.15229				1.62963	0.39073	1.62963	0.40314
		13.5996	0.24228	4.48649	0.15397				1.64815	0.3916	1.64815	0.40664
		13.6577	0.24246	4.55405	0.15563				1.66667	0.39246	1.66667	0.41011
		13.7157	0.24265	4.62162	0.15728				1.68519	0.39332	1.68519	0.41356
		13.7738	0.24284	4.68919	0.15891				1.7037	0.39418	1.7037	0.41699
		13.8318	0.24302	4.75676	0.16053				1.72222	0.39504	1.72222	0.4204
		13.8899	0.24321	4.82432	0.16213				1.74074	0.39591	1.74074	0.42379
		13.948	0.2434	4.89189	0.16371				1.75926	0.39677	1.75926	0.42717
		14.006	0.24359	4.95946	0.16528				1.77778	0.39763	1.77778	0.43052
		14.0641	0.24377	5.02703	0.16684				1.7963	0.39849	1.7963	0.43385
		14.1221	0.24396	5.09459	0.16838				1.81481	0.39935	1.81481	0.43716
		14.1802	0.24415	5.16216	0.16991				1.83333	0.40021	1.83333	0.44046
		14.2382	0.24433	5.22973	0.17142				1.85185	0.40108	1.85185	0.44373
		14.2963	0.24452	5.2973	0.17292				1.87037	0.40194	1.87037	0.44699
		14.3544	0.24471	5.36486	0.17441				1.88889	0.4028	1.88889	0.45022
		14.4124	0.24489	5.43243	0.17588				1.90741	0.40366	1.90741	0.45344
		14.4705	0.24508	5.5	0.17734				1.92593	0.40452	1.92593	0.45664
		14.5285	0.24527	5.56757	0.17878				1.94444	0.40539	1.94444	0.45982
		14.5866	0.24545	5.63514	0.18021				1.96296	0.40625	1.96296	0.46298
		14.6446	0.24564	5.7027	0.18163				1.98148	0.40711	1.98148	0.46612
		14.7027	0.24583	5.77027	0.18303				2	0.40797	2	0.46925
		14.7608	0.24601	5.83784	0.18442				2.01852	0.40883	2.01852	0.47235
		14.8188	0.2462	5.90541	0.1858				2.03704	0.40969	2.03704	0.47544
		14.8769	0.24639	5.97297	0.18717				2.05556	0.41056	2.05556	0.47851
		14.9349	0.24657	6.04054	0.18852				2.07407	0.41142	2.07407	0.48156
		14.993	0.24676	6.10811	0.18986				2.09259	0.41228	2.09259	0.4846
		15.0511	0.24695	6.17568	0.19118				2.11111	0.41314	2.11111	0.48761
		15.1091	0.24713	6.24324	0.1925				2.12963	0.414	2.12963	0.49061
		15.1672	0.24732	6.31081	0.1938				2.14815	0.41487	2.14815	0.4936
		15.2252	0.24751	6.37838	0.19509				2.16667	0.41573	2.16667	0.49656
		15.2833	0.24769	6.44595	0.19637				2.18519	0.41659	2.18519	0.49951
		15.3413	0.24788	6.51351	0.19764				2.2037	0.41745	2.2037	0.50244
		15.3994	0.24807	6.58108	0.19889				2.22222	0.41831	2.22222	0.50535
		15.4575	0.24825	6.64865	0.20013				2.24074	0.41918	2.24074	0.50824
		15.5155	0.24844	6.71622	0.20136				2.25926	0.42004	2.25926	0.51112
		15.5736	0.24863	6.78378	0.20258				2.27778	0.4209	2.27778	0.51399
		15.6316	0.24881	6.85135	0.20379				2.2963	0.42176	2.2963	0.51683
		15.6897	0.249	6.91892	0.20499				2.31481	0.42262	2.31481	0.51966
		15.7477	0.24919	6.98649	0.20617				2.33333	0.42348	2.33333	0.52247
		15.8058	0.24937	7.05405	0.20735				2.35185	0.42435	2.35185	0.52527
		15.8639	0.24956	7.12162	0.20851				2.37037	0.42521	2.37037	0.52805
		15.9219	0.24975	7.18919	0.20966				2.38889	0.42607	2.38889	0.53081
		15.98	0.24993	7.25676	0.2108				2.40741	0.42693	2.40741	0.53356
		16.038	0.25012	7.32432	0.21193				2.42593	0.42779	2.42593	0.53629
		16.0961	0.25031	7.39189	0.21306				2.44444	0.42866	2.44444	0.539
		16.1542	0.2505	7.45946	0.21417				2.46296	0.42952	2.46296	0.5417
		16.2122	0.25068	7.52703	0.21526				2.48148	0.43038	2.48148	0.54439
		16.2703	0.25087	7.59459	0.21635				2.5	0.43124	2.5	0.54705
		16.3283	0.25106	7.66216	0.21743				2.51852	0.4321	2.51852	0.54971
		16.3864	0.25124	7.72973	0.2185				2.53704	0.43296	2.53704	0.55234
		16.4444	0.25143	7.7973	0.21956				2.55556	0.43383	2.55556	0.55496
		16.5025	0.25162	7.86486	0.22061				2.57407	0.43469	2.57407	0.55757
		16.5606	0.2518	7.93243	0.22165				2.59259	0.43555	2.59259	0.56016
		16.6186	0.25199	8	0.22268				2.61111	0.43641	2.61111	0.56274
		16.6767	0.25218	8.06757	0.2237				2.62963	0.43727	2.62963	0.5653
		16.7347	0.25236	8.13514	0.22471				2.64815	0.43814	2.64815	0.56784
		16.7928	0.25255	8.2027	0.22571				2.66667	0.439	2.66667	0.57037
		16.8509	0.25274	8.27027	0.2267				2.68519	0.43986	2.68519	0.57289
		16.9089	0.25292	8.33784	0.22768				2.7037	0.44072	2.7037	0.57539
		16.967	0.25311	8.40541	0.22866				2.72222	0.44158	2.72222	0.57788
		17.025	0.2533	8.47297	0.22962				2.74074	0.44245	2.74074	0.58035
		17.0831	0.25348	8.54054	0.23058				2.75926	0.44331	2.75926	0.58281
		17.1411	0.25367	8.60811	0.23152				2.77778	0.44417	2.77778	0.58525
		17.1992	0.25386	8.67568	0.23246				2.7963	0.44503	2.7963	0.58768
		17.2573	0.25404	8.74324	0.23339				2.81481	0.44589	2.81481	0.5901
		17.3153	0.25423	8.81081	0.23431				2.83333	0.44675	2.83333	0.5925
		17.3734	0.25442	8.87838	0.23522				2.85185	0.44762	2.85185	0.59489
		17.4314	0.2546	8.94595	0.23612				2.87037	0.44848	2.87037	0.59726
		17.4895	0.25479	9.01351	0.23702				2.88889	0.44934	2.88889	0.59962
		17.5476	0.25498	9.08108	0.2379				2.90741	0.4502	2.90741	0.60196
		17.6056	0.25516	9.14865	0.23878				2.92593	0.45106	2.92593	0.6043
		17.6637	0.25535	9.21622	0.23965				2.94444	0.45193	2.94444	0.60661
		17.7217	0.25554	9.28378	0.24051				2.96296	0.45279	2.96296	0.60892
		17.7798	0.25572	9.35135	0.24136				2.98148	0.45365	2.98148	0.61121
		17.8378	0.25591	9.41892	0.24221				3	0.45451	3	0.61349
		17.8959	0.2561	9.48649	0.24305				3.01852	0.45537	3.01852	0.61575
		17.9539	0.25628	9.55405	0.24388				3.03704	0.45624	3.03704	0.618
		18.012	0.25647	9.62162	0.2447				3.05556	0.4571	3.05556	0.62024
		18.0701	0.25666	9.68919	0.24551				3.07407	0.45796	3.07407	0.62247
		18.1281	0.25684	9.75676	0.24632				3.09259	0.45882	3.09259	0.62468
		18.1862	0.25703	9.82432	0.24712				3.11111	0.45968	3.11111	0.62688
		18.2442	0.25722	9.89189	0.24791				3.12963	0.46054	3.12963	0.62907
		18.3023	0.2574	9.95946	0.24869				3.14815	0.46141	3.14815	0.63124
		18.3604	0.25759	10	0.24916				3.16667	0.46227	3.16667	0.6334
		18.4184	0.25778	10.027	0.24947				3.18519	0.46313	3.18519	0.63555
		18.4765	0.25797	10.0946	0.25024				3.2037	0.46399	3.2037	0.63768
		18.5345	0.25815	10.1622	0.251				3.22222	0.46485	3.22222	0.63981
		18.5926	0.25834	10.2297	0.25176				3.24074	0.46572	3.24074	0.64192
		18.6506	0.25853	10.2973	0.25251				3.25926	0.46658	3.25926	0.64402
		18.7087	0.25871	10.3649	0.25325				3.27778	0.46744	3.27778	0.6461
		18.7668	0.2589	10.4324	0.25398				3.2963	0.4683	3.2963	0.64818
		18.8248	0.25909	10.5	0.25471				3.31481	0.46916	3.31481	0.65024
		18.8829	0.25927	10.5676	0.25543				3.33333	0.47002	3.33333	0.65229
		18.9409	0.25946	10.6351	0.25614				3.35185	0.47089	3.35185	0.65433
		18.999	0.25965	10.7027	0.25685				3.37037	0.47175	3.37037	0.65636
		19.0571	0.25983	10.7703	0.25755				3.38889	0.47261	3.38889	0.65837
		19.1151	0.26002	10.8378	0.25824				3.40741	0.47347	3.40741	0.66037
		19.1732	0.26021	10.9054	0.25893				3.42593	0.47433	3.42593	0.66236
		19.2312	0.26039	10.973	0.25961				3.44444	0.4752	3.44444	0.66434
		19.2893	0.26058	11.0405	0.26029				3.46296	0.47606	3.46296	0.66631
		19.3473	0.26077	11.1081	0.26095				3.48148	0.47692	3.48148	0.66827
		19.4054	0.26095	11.1757	0.26162				3.5	0.47778	3.5	0.67021
		19.4635	0.26114	11.2432	0.26227				3.51852	0.47864	3.51852	0.67215
		19.5215	0.26133	11.3108	0.26292				3.53704	0.47951	3.53704	0.67407
		19.5796	0.26151	11.3784	0.26357				3.55556	0.48037	3.55556	0.67598
		19.6376	0.2617	11.4459	0.2642				3.57407	0.48123	3.57407	0.67788
		19.6957	0.26189	11.5135	0.26484				3.59259	0.48209	3.59259	0.67977
		19.7538	0.26207	11.5811	0.26546				3.61111	0.48295	3.61111	0.68165
		19.8118	0.26226	11.6486	0.26608				3.62963	0.48381	3.62963	0.68351
		19.8699	0.26245	11.7162	0.2667				3.64815	0.48468	3.64815	0.68537
		19.9279	0.26263	11.7838	0.2673				3.66667	0.48554	3.66667	0.68721
		19.986	0.26282	11.8514	0.26791				3.68519	0.4864	3.68519	0.68905
		20.044	0.26301	11.9189	0.2685				3.7037	0.48726	3.7037	0.69087
		20.1021	0.26319	11.9865	0.2691				3.72222	0.48812	3.72222	0.69269
		20.1602	0.26338	12.0541	0.26968				3.74074	0.48899	3.74074	0.69449
		20.2182	0.26357	12.1216	0.27026				3.75926	0.48985	3.75926	0.69628
		20.2763	0.26375	12.1892	0.27084				3.77778	0.49071	3.77778	0.69806
		20.3343	0.26394	12.2568	0.27141				3.7963	0.49157	3.7963	0.69983
		20.3924	0.26413	12.3243	0.27197				3.81481	0.49243	3.81481	0.70159
		20.4505	0.26431	12.3919	0.27253				3.83333	0.49329	3.83333	0.70334
		20.5085	0.2645	12.4595	0.27308				3.85185	0.49416	3.85185	0.70508
		20.5666	0.26469	12.527	0.27363				3.87037	0.49502	3.87037	0.70681
		20.6246	0.26488	12.5946	0.27418				3.88889	0.49588	3.88889	0.70853
		20.6827	0.26506	12.6622	0.27471				3.90741	0.49674	3.90741	0.71024
		20.7407	0.26525	12.7297	0.27525				3.92593	0.4976	3.92593	0.71194
		20.7988	0.26544	12.7973	0.27578				3.94444	0.49847	3.94444	0.71363
		20.8569	0.26562	12.8649	0.2763				3.96296	0.49933	3.96296	0.71531
		20.9149	0.26581	12.9324	0.27682				3.98148	0.50019	3.98148	0.71698
		20.973	0.266	13	0.27733				4	0.50105	4	0.71865
		21.031	0.26618	13.0676	0.27784				4.01852	0.50191	4.01852	0.7203
		21.0891	0.26637	13.1351	0.27835				4.03704	0.50278	4.03704	0.72194
		21.1471	0.26656	13.2027	0.27884				4.05556	0.50364	4.05556	0.72357
		21.2052	0.26674	13.2703	0.27934				4.07407	0.5045	4.07407	0.72519
		21.2633	0.26693	13.3378	0.27983				4.09259	0.50536	4.09259	0.7268
		21.3213	0.26712	13.4054	0.28032				4.11111	0.50622	4.11111	0.72841
		21.3794	0.2673	13.473	0.2808				4.12963	0.50708	4.12963	0.73
		21.4374	0.26749	13.5405	0.28127				4.14815	0.50795	4.14815	0.73159
		21.4955	0.26768	13.6081	0.28174				4.16667	0.50881	4.16667	0.73316
		21.5536	0.26786	13.6757	0.28221				4.18519	0.50967	4.18519	0.73473
		21.6116	0.26805	13.7432	0.28268				4.2037	0.51053	4.2037	0.73629
		21.6697	0.26824	13.8108	0.28313				4.22222	0.51139	4.22222	0.73783
		21.7277	0.26842	13.8784	0.28359				4.24074	0.51226	4.24074	0.73937
		21.7858	0.26861	13.9459	0.28404				4.25926	0.51312	4.25926	0.7409
		21.8438	0.2688	14.0135	0.28449				4.27778	0.51398	4.27778	0.74242
		21.9019	0.26898	14.0811	0.28493				4.2963	0.51484	4.2963	0.74394
		21.96	0.26917	14.1486	0.28537				4.31481	0.5157	4.31481	0.74544
		22.018	0.26936	14.2162	0.2858				4.33333	0.51657	4.33333	0.74693
		22.0761	0.26954	14.2838	0.28623				4.35185	0.51743	4.35185	0.74842
		22.1341	0.26973	14.3514	0.28666				4.37037	0.51829	4.37037	0.7499
		22.1922	0.26992	14.4189	0.28708				4.38889	0.51915	4.38889	0.75137
		22.2503	0.2701	14.4865	0.28749				4.40741	0.52001	4.40741	0.75283
		22.3083	0.27029	14.5541	0.28791				4.42593	0.52087	4.42593	0.75428
		22.3664	0.27048	14.6216	0.28832				4.44444	0.52174	4.44444	0.75572
		22.4244	0.27066	14.6892	0.28873				4.46296	0.5226	4.46296	0.75715
		22.4825	0.27085	14.7568	0.28913				4.48148	0.52346	4.48148	0.75858
		22.5405	0.27104	14.8243	0.28953				4.5	0.52432	4.5	0.76
		22.5986	0.27122	14.8919	0.28992				4.51852	0.52518	4.51852	0.76141
		22.6567	0.27141	14.9595	0.29031				4.53704	0.52605	4.53704	0.76281
		22.7147	0.2716	15.027	0.2907				4.55556	0.52691	4.55556	0.7642
		22.7728	0.27178	15.0946	0.29108				4.57407	0.52777	4.57407	0.76559
		22.8308	0.27197	15.1622	0.29146				4.59259	0.52863	4.59259	0.76697
		22.8889	0.27216	15.2297	0.29184				4.61111	0.52949	4.61111	0.76833
		22.947	0.27235	15.2973	0.29221				4.62963	0.53035	4.62963	0.7697
		23.005	0.27253	15.3649	0.29258				4.64815	0.53122	4.64815	0.77105
		23.0631	0.27272	15.4324	0.29295				4.66667	0.53208	4.66667	0.77239
		23.1211	0.27291	15.5	0.29331				4.68519	0.53294	4.68519	0.77373
		23.1792	0.27309	15.5676	0.29367				4.7037	0.5338	4.7037	0.77506
		23.2372	0.27328	15.6351	0.29403				4.72222	0.53466	4.72222	0.77638
		23.2953	0.27347	15.7027	0.29438				4.74074	0.53553	4.74074	0.7777
		23.3533	0.27365	15.7703	0.29473				4.75926	0.53639	4.75926	0.779
		23.4114	0.27384	15.8378	0.29508				4.77778	0.53725	4.77778	0.7803
		23.4695	0.27403	15.9054	0.29542				4.7963	0.53811	4.7963	0.78159
		23.5275	0.27421	15.973	0.29576				4.81481	0.53897	4.81481	0.78288
		23.5856	0.2744	16.0405	0.2961				4.83333	0.53984	4.83333	0.78415
		23.6436	0.27459	16.1081	0.29643				4.85185	0.5407	4.85185	0.78542
		23.7017	0.27477	16.1757	0.29676				4.87037	0.54156	4.87037	0.78668
		23.7598	0.27496	16.2432	0.29709				4.88889	0.54242	4.88889	0.78794
		23.8178	0.27515	16.3108	0.29741				4.90741	0.54328	4.90741	0.78918
		23.8759	0.27533	16.3784	0.29773				4.92593	0.54414	4.92593	0.79042
		23.9339	0.27552	16.4459	0.29805				4.94444	0.54501	4.94444	0.79165
		23.992	0.27571	16.5135	0.29837				4.96296	0.54587	4.96296	0.79288
		24.05	0.27589	16.5811	0.29868				4.98148	0.54673	4.98148	0.7941
		24.1081	0.27608	16.6486	0.29899				5	0.54759	5	0.79531
		24.1662	0.27627	16.7162	0.29929				5.01852	0.54845	5.01852	0.79651
		24.2242	0.27645	16.7838	0.2996				5.03704	0.54932	5.03704	0.79771
		24.2823	0.27664	16.8514	0.2999				5.05556	0.55018	5.05556	0.7989
		24.3403	0.27683	16.9189	0.3002				5.07407	0.55104	5.07407	0.80008
		24.3984	0.27701	16.9865	0.30049				5.09259	0.5519	5.09259	0.80126
		24.4565	0.2772	17.0541	0.30078				5.11111	0.55276	5.11111	0.80243
		24.5145	0.27739	17.1216	0.30107				5.12963	0.55362	5.12963	0.80359
		24.5726	0.27757	17.1892	0.30136				5.14815	0.55449	5.14815	0.80474
		24.6306	0.27776	17.2568	0.30165				5.16667	0.55535	5.16667	0.80589
		24.6887	0.27795	17.3243	0.30193				5.18519	0.55621	5.18519	0.80703
		24.7467	0.27813	17.3919	0.30221				5.2037	0.55707	5.2037	0.80817
		24.8048	0.27832	17.4595	0.30248				5.22222	0.55793	5.22222	0.8093
		24.8629	0.27851	17.527	0.30276				5.24074	0.5588	5.24074	0.81042
		24.9209	0.27869	17.5946	0.30303				5.25926	0.55966	5.25926	0.81153
		24.979	0.27888	17.6622	0.3033				5.27778	0.56052	5.27778	0.81264
		25.037	0.27907	17.7297	0.30356				5.2963	0.56138	5.2963	0.81375
		25.0951	0.27926	17.7973	0.30383				5.31481	0.56224	5.31481	0.81484
		25.1532	0.27944	17.8649	0.30409				5.33333	0.56311	5.33333	0.81593
		25.2112	0.27963	17.9324	0.30435				5.35185	0.56397	5.35185	0.81701
		25.2693	0.27982	18	0.3046				5.37037	0.56483	5.37037	0.81809
		25.3273	0.28	18.0676	0.30486				5.38889	0.56569	5.38889	0.81916
		25.3854	0.28019	18.1351	0.30511				5.40741	0.56655	5.40741	0.82023
		25.4434	0.28038	18.2027	0.30536				5.42593	0.56741	5.42593	0.82128
		25.5015	0.28056	18.2703	0.3056				5.44444	0.56828	5.44444	0.82234
		25.5596	0.28075	18.3378	0.30585				5.46296	0.56914	5.46296	0.82338
		25.6176	0.28094	18.4054	0.30609				5.48148	0.57	5.48148	0.82442
		25.6757	0.28112	18.473	0.30633				5.5	0.57086	5.5	0.82546
		25.7337	0.28131	18.5405	0.30657				5.51852	0.57172	5.51852	0.82648
		25.7918	0.2815	18.6081	0.3068				5.53704	0.57259	5.53704	0.82751
		25.8498	0.28168	18.6757	0.30704				5.55556	0.57345	5.55556	0.82852
		25.9079	0.28187	18.7432	0.30727				5.57407	0.57431	5.57407	0.82953
		25.966	0.28206	18.8108	0.3075				5.59259	0.57517	5.59259	0.83053
		26.024	0.28224	18.8784	0.30772				5.61111	0.57603	5.61111	0.83153
		26.0821	0.28243	18.9459	0.30795				5.62963	0.57689	5.62963	0.83253
		26.1401	0.28262	19	0.30813				5.64815	0.57776	5.64815	0.83351
		26.1982	0.2828	19.0135	0.30817				5.66667	0.57862	5.66667	0.83449
		26.2563	0.28299	19.0811	0.30839				5.68519	0.57948	5.68519	0.83547
		26.3143	0.28318	19.1486	0.30861				5.7037	0.58034	5.7037	0.83644
		26.3724	0.28336	19.2162	0.30883				5.72222	0.5812	5.72222	0.8374
		26.4304	0.28355	19.2838	0.30904				5.74074	0.58207	5.74074	0.83836
		26.4885	0.28374	19.3514	0.30925				5.75926	0.58293	5.75926	0.83931
		26.5465	0.28392	19.4189	0.30946				5.77778	0.58379	5.77778	0.84026
		26.6046	0.28411	19.4865	0.30967				5.7963	0.58465	5.7963	0.8412
		26.6627	0.2843	19.5541	0.30988				5.81481	0.58551	5.81481	0.84213
		26.7207	0.28448	19.6216	0.31008				5.83333	0.58638	5.83333	0.84306
		26.7788	0.28467	19.6892	0.31029				5.85185	0.58724	5.85185	0.84399
		26.8368	0.28486	19.7568	0.31049				5.87037	0.5881	5.87037	0.84491
		26.8949	0.28504	19.8243	0.31069				5.88889	0.58896	5.88889	0.84582
		26.953	0.28523	19.8919	0.31088				5.90741	0.58982	5.90741	0.84673
		27.011	0.28542	19.9595	0.31108				5.92593	0.59068	5.92593	0.84764
		27.0691	0.2856	20.027	0.31127				5.94444	0.59155	5.94444	0.84853
		27.1271	0.28579	20.0946	0.31146				5.96296	0.59241	5.96296	0.84943
		27.1852	0.28598	20.1622	0.31165				5.98148	0.59327	5.98148	0.85031
		27.2432	0.28616	20.2297	0.31184				6	0.59413	6	0.8512
		27.3013	0.28635	20.2973	0.31203				6.01852	0.59499	6.01852	0.85207
		27.3594	0.28654	20.3649	0.31221				6.03704	0.59586	6.03704	0.85295
		27.4174	0.28673	20.4324	0.3124				6.05556	0.59672	6.05556	0.85381
		27.4755	0.28691	20.5	0.31258				6.07407	0.59758	6.07407	0.85468
		27.5335	0.2871	20.5676	0.31276				6.09259	0.59844	6.09259	0.85553
		27.5916	0.28729	20.6351	0.31293				6.11111	0.5993	6.11111	0.85639
		27.6497	0.28747	20.7027	0.31311				6.12963	0.60017	6.12963	0.85723
		27.7077	0.28766	20.7703	0.31328				6.14815	0.60103	6.14815	0.85808
		27.7658	0.28785	20.8378	0.31346				6.16667	0.60189	6.16667	0.85891
		27.8238	0.28803	20.9054	0.31363				6.18519	0.60275	6.18519	0.85975
		27.8819	0.28822	20.973	0.3138				6.2037	0.60361	6.2037	0.86057
		27.9399	0.28841	21.0405	0.31397				6.22222	0.60447	6.22222	0.8614
		27.998	0.28859	21.1081	0.31413				6.24074	0.60534	6.24074	0.86221
		28.0561	0.28878	21.1757	0.3143				6.25926	0.6062	6.25926	0.86303
		28.1141	0.28897	21.2432	0.31446				6.27778	0.60706	6.27778	0.86384
		28.1722	0.28915	21.3108	0.31462				6.2963	0.60792	6.2963	0.86464
		28.2302	0.28934	21.3784	0.31478				6.31481	0.60878	6.31481	0.86544
		28.2883	0.28953	21.4459	0.31494				6.33333	0.60965	6.33333	0.86623
		28.3464	0.28971	21.5135	0.3151				6.35185	0.61051	6.35185	0.86702
		28.4044	0.2899	21.5811	0.31525				6.37037	0.61137	6.37037	0.86781
		28.4625	0.29009	21.6486	0.31541				6.38889	0.61223	6.38889	0.86859
		28.5205	0.29027	21.7162	0.31556				6.40741	0.61309	6.40741	0.86936
		28.5786	0.29046	21.7838	0.31571				6.42593	0.61395	6.42593	0.87014
		28.6366	0.29065	21.8514	0.31586				6.44444	0.61482	6.44444	0.8709
		28.6947	0.29083	21.9189	0.31601				6.46296	0.61568	6.46296	0.87166
		28.7527	0.29102	21.9865	0.31616				6.48148	0.61654	6.48148	0.87242
		28.8108	0.29121	22.0541	0.3163				6.5	0.6174	6.5	0.87318
		28.8689	0.29139	22.1216	0.31645				6.51852	0.61826	6.51852	0.87393
		28.9269	0.29158	22.1892	0.31659				6.53704	0.61913	6.53704	0.87467
		28.985	0.29177	22.2568	0.31673				6.55556	0.61999	6.55556	0.87541
		29.043	0.29195	22.3243	0.31687				6.57407	0.62085	6.57407	0.87615
		29.1011	0.29214	22.3919	0.31701				6.59259	0.62171	6.59259	0.87688
		29.1592	0.29233	22.4595	0.31715				6.61111	0.62257	6.61111	0.87761
		29.2172	0.29251	22.527	0.31729				6.62963	0.62344	6.62963	0.87833
		29.2753	0.2927	22.5946	0.31742				6.64815	0.6243	6.64815	0.87905
		29.3333	0.29289	22.6622	0.31756				6.66667	0.62516	6.66667	0.87976
		29.3914	0.29307	22.7297	0.31769				6.68519	0.62602	6.68519	0.88047
		29.4494	0.29326	22.7973	0.31782				6.7037	0.62688	6.7037	0.88118
		29.5075	0.29345	22.8649	0.31795				6.72222	0.62774	6.72222	0.88188
		29.5656	0.29364	22.9324	0.31808				6.74074	0.62861	6.74074	0.88258
		29.6236	0.29382	23	0.31821				6.75926	0.62947	6.75926	0.88328
		29.6817	0.29401	23.0676	0.31834				6.77778	0.63033	6.77778	0.88397
		29.7397	0.2942	23.1351	0.31846				6.7963	0.63119	6.7963	0.88465
		29.7978	0.29438	23.2027	0.31859				6.81481	0.63205	6.81481	0.88534
		29.8559	0.29457	23.2703	0.31871				6.83333	0.63292	6.83333	0.88601
		29.9139	0.29476	23.3378	0.31883				6.85185	0.63378	6.85185	0.88669
		29.972	0.29494	23.4054	0.31895				6.87037	0.63464	6.87037	0.88736
		30.03	0.29513	23.473	0.31907				6.88889	0.6355	6.88889	0.88802
		30.0881	0.29532	23.5405	0.31919				6.90741	0.63636	6.90741	0.88869
		30.1461	0.2955	23.6081	0.31931				6.92593	0.63722	6.92593	0.88935
		30.2042	0.29569	23.6757	0.31942				6.94444	0.63809	6.94444	0.89
		30.2623	0.29588	23.7432	0.31954				6.96296	0.63895	6.96296	0.89065
		30.3203	0.29606	23.8108	0.31965				6.98148	0.63981	6.98148	0.8913
		30.3784	0.29625	23.8784	0.31977				7	0.64067	7	0.89194
		30.4364	0.29644	23.9459	0.31988				7.01852	0.64153	7.01852	0.89258
		30.4945	0.29662	24.0135	0.31999				7.03704	0.6424	7.03704	0.89322
		30.5526	0.29681	24.0811	0.3201				7.05556	0.64326	7.05556	0.89385
		30.6106	0.297	24.1486	0.32021				7.07407	0.64412	7.07407	0.89448
		30.6687	0.29718	24.2162	0.32032				7.09259	0.64498	7.09259	0.8951
		30.7267	0.29737	24.2838	0.32042				7.11111	0.64584	7.11111	0.89573
		30.7848	0.29756	24.3514	0.32053				7.12963	0.64671	7.12963	0.89634
		30.8428	0.29774	24.4189	0.32064				7.14815	0.64757	7.14815	0.89696
		30.9009	0.29793	24.4865	0.32074				7.16667	0.64843	7.16667	0.89757
		30.959	0.29812	24.5541	0.32084				7.18519	0.64929	7.18519	0.89817
		31.017	0.2983	24.6216	0.32094				7.2037	0.65015	7.2037	0.89878
		31.0751	0.29849	24.6892	0.32105				7.22222	0.65101	7.22222	0.89938
		31.1331	0.29868	24.7568	0.32115				7.24074	0.65188	7.24074	0.89997
		31.1912	0.29886	24.8243	0.32125				7.25926	0.65274	7.25926	0.90057
		31.2492	0.29905	24.8919	0.32134				7.27778	0.6536	7.27778	0.90116
		31.3073	0.29924	24.9595	0.32144				7.2963	0.65446	7.2963	0.90174
		31.3654	0.29942	25.027	0.32154				7.31481	0.65532	7.31481	0.90232
		31.4234	0.29961	25.0946	0.32163				7.33333	0.65619	7.33333	0.9029
		31.4815	0.2998	25.1622	0.32173				7.35185	0.65705	7.35185	0.90348
		31.5395	0.29998	25.2297	0.32182				7.37037	0.65791	7.37037	0.90405
		31.5976	0.30017	25.2973	0.32191				7.38889	0.65877	7.38889	0.90462
		31.6557	0.30036	25.3649	0.32201				7.40741	0.65963	7.40741	0.90519
		31.7137	0.30055	25.4324	0.3221				7.42593	0.6605	7.42593	0.90575
		31.7718	0.30073	25.5	0.32219				7.44444	0.66136	7.44444	0.90631
		31.8298	0.30092	25.5676	0.32228				7.46296	0.66222	7.46296	0.90686
		31.8879	0.30111	25.6351	0.32237				7.48148	0.66308	7.48148	0.90742
		31.9459	0.30129	25.7027	0.32245				7.5	0.66394	7.5	0.90797
		32.004	0.30148	25.7703	0.32254				7.51852	0.6648	7.51852	0.90851
		32.0621	0.30167	25.8378	0.32263				7.53704	0.66567	7.53704	0.90906
		32.1201	0.30185	25.9054	0.32271				7.55556	0.66653	7.55556	0.90959
		32.1782	0.30204	25.973	0.3228				7.57407	0.66739	7.57407	0.91013
		32.2362	0.30223	26.0405	0.32288				7.59259	0.66825	7.59259	0.91067
		32.2943	0.30241	26.1081	0.32296				7.61111	0.66911	7.61111	0.9112
		32.3524	0.3026	26.1757	0.32305				7.62963	0.66998	7.62963	0.91172
		32.4104	0.30279	26.2432	0.32313				7.64815	0.67084	7.64815	0.91225
		32.4685	0.30297	26.3108	0.32321				7.66667	0.6717	7.66667	0.91277
		32.5265	0.30316	26.3784	0.32329				7.68519	0.67256	7.68519	0.91329
		32.5846	0.30335	26.4459	0.32337				7.7037	0.67342	7.7037	0.9138
		32.6426	0.30353	26.5135	0.32345				7.72222	0.67428	7.72222	0.91431
		32.7007	0.30372	26.5811	0.32352				7.74074	0.67515	7.74074	0.91482
		32.7588	0.30391	26.6486	0.3236				7.75926	0.67601	7.75926	0.91533
		32.8168	0.30409	26.7162	0.32368				7.77778	0.67687	7.77778	0.91583
		32.8749	0.30428	26.7838	0.32375				7.7963	0.67773	7.7963	0.91633
		32.9329	0.30447	26.8514	0.32383				7.81481	0.67859	7.81481	0.91683
		32.991	0.30465	26.9189	0.3239				7.83333	0.67946	7.83333	0.91732
		33.0491	0.30484	26.9865	0.32398				7.85185	0.68032	7.85185	0.91782
		33.1071	0.30503	27.0541	0.32405				7.87037	0.68118	7.87037	0.91831
		33.1652	0.30521	27.1216	0.32412				7.88889	0.68204	7.88889	0.91879
		33.2232	0.3054	27.1892	0.32419				7.90741	0.6829	7.90741	0.91927
		33.2813	0.30559	27.2568	0.32426				7.92593	0.68377	7.92593	0.91975
		33.3393	0.30577	27.3243	0.32433				7.94444	0.68463	7.94444	0.92023
		33.3974	0.30596	27.3919	0.3244				7.96296	0.68549	7.96296	0.92071
		33.4555	0.30615	27.4595	0.32447				7.98148	0.68635	7.98148	0.92118
		33.5135	0.30633	27.527	0.32454				8	0.68721	8	0.92165
		33.5716	0.30652	27.5946	0.32461				8.01852	0.68807	8.01852	0.92211
		33.6296	0.30671	27.6622	0.32467				8.03704	0.68894	8.03704	0.92258
		33.6877	0.30689	27.7297	0.32474				8.05556	0.6898	8.05556	0.92304
		33.7458	0.30708	27.7973	0.32481				8.07407	0.69066	8.07407	0.9235
		33.8038	0.30727	27.8649	0.32487				8.09259	0.69152	8.09259	0.92395
		33.8619	0.30745	27.9324	0.32494				8.11111	0.69238	8.11111	0.9244
		33.9199	0.30764	28	0.325				8.12963	0.69325	8.12963	0.92486
		33.978	0.30783	28.0676	0.32506				8.14815	0.69411	8.14815	0.9253
		34.036	0.30802	28.1351	0.32512				8.16667	0.69497	8.16667	0.92575
		34.0941	0.3082	28.2027	0.32519				8.18519	0.69583	8.18519	0.92619
		34.1521	0.30839	28.2703	0.32525				8.2037	0.69669	8.2037	0.92663
		34.2102	0.30858	28.3378	0.32531				8.22222	0.69755	8.22222	0.92707
		34.2683	0.30876	28.4054	0.32537				8.24074	0.69842	8.24074	0.9275
		34.3263	0.30895	28.473	0.32543				8.25926	0.69928	8.25926	0.92793
		34.3844	0.30914	28.5405	0.32549				8.27778	0.70014	8.27778	0.92836
		34.4424	0.30932	28.6081	0.32555				8.2963	0.701	8.2963	0.92879
		34.5005	0.30951	28.6757	0.32561				8.31481	0.70186	8.31481	0.92922
		34.5586	0.3097	28.7432	0.32566				8.33333	0.70273	8.33333	0.92964
		34.6166	0.30988	28.8108	0.32572				8.35185	0.70359	8.35185	0.93006
		34.6747	0.31007	28.8784	0.32578				8.37037	0.70445	8.37037	0.93048
		34.7327	0.31026	28.9459	0.32583				8.38889	0.70531	8.38889	0.93089
		34.7908	0.31044	29.0135	0.32589				8.40741	0.70617	8.40741	0.9313
		34.8488	0.31063	29.0811	0.32594				8.42593	0.70704	8.42593	0.93171
		34.9069	0.31082	29.1486	0.326				8.44444	0.7079	8.44444	0.93212
		34.965	0.311	29.2162	0.32605				8.46296	0.70876	8.46296	0.93253
		35.023	0.31119	29.2838	0.3261				8.48148	0.70962	8.48148	0.93293
		35.0811	0.31138	29.3514	0.32616				8.5	0.71048	8.5	0.93333
		35.1391	0.31156	29.4189	0.32621				8.51852	0.71134	8.51852	0.93373
		35.1972	0.31175	29.4865	0.32626				8.53704	0.71221	8.53704	0.93412
		35.2553	0.31194	29.5541	0.32631				8.55556	0.71307	8.55556	0.93452
		35.3133	0.31212	29.6216	0.32636				8.57407	0.71393	8.57407	0.93491
		35.3714	0.31231	29.6892	0.32641				8.59259	0.71479	8.59259	0.9353
		35.4294	0.3125	29.7568	0.32646				8.61111	0.71565	8.61111	0.93568
		35.4875	0.31268	29.8243	0.32651				8.62963	0.71652	8.62963	0.93607
		35.5455	0.31287	29.8919	0.32656				8.64815	0.71738	8.64815	0.93645
		35.6036	0.31306	29.9595	0.32661				8.66667	0.71824	8.66667	0.93683
		35.6617	0.31324	30.027	0.32666				8.68519	0.7191	8.68519	0.93721
		35.7197	0.31343	30.0946	0.32671				8.7037	0.71996	8.7037	0.93758
		35.7778	0.31362	30.1622	0.32675				8.72222	0.72082	8.72222	0.93796
		35.8358	0.3138	30.2297	0.3268				8.74074	0.72169	8.74074	0.93833
		35.8939	0.31399	30.2973	0.32685				8.75926	0.72255	8.75926	0.9387
		35.9519	0.31418	30.3649	0.32689				8.77778	0.72341	8.77778	0.93906
		36.01	0.31436	30.4324	0.32694				8.7963	0.72427	8.7963	0.93943
		36.0681	0.31455	30.5	0.32698				8.81481	0.72513	8.81481	0.93979
		36.1261	0.31474	30.5676	0.32703				8.83333	0.726	8.83333	0.94015
		36.1842	0.31493	30.6351	0.32707				8.85185	0.72686	8.85185	0.94051
		36.2422	0.31511	30.7027	0.32712				8.87037	0.72772	8.87037	0.94087
		36.3003	0.3153	30.7703	0.32716				8.88889	0.72858	8.88889	0.94122
		36.3584	0.31549	30.8378	0.3272				8.90741	0.72944	8.90741	0.94157
		36.4164	0.31567	30.9054	0.32725				8.92593	0.73031	8.92593	0.94192
		36.4745	0.31586	30.973	0.32729				8.94444	0.73117	8.94444	0.94227
		36.5325	0.31605	31.0405	0.32733				8.96296	0.73203	8.96296	0.94262
		36.5906	0.31623	31.1081	0.32737				8.98148	0.73289	8.98148	0.94296
		36.6487	0.31642	31.1757	0.32741				9	0.73375	9	0.9433
		36.7067	0.31661	31.2432	0.32745				9.01852	0.73461	9.01852	0.94364
		36.7648	0.31679	31.3108	0.32749				9.03704	0.73548	9.03704	0.94398
		36.8228	0.31698	31.3784	0.32753				9.05556	0.73634	9.05556	0.94432
		36.8809	0.31717	31.4459	0.32757				9.07407	0.7372	9.07407	0.94465
		36.9389	0.31735	31.5135	0.32761				9.09259	0.73806	9.09259	0.94498
		36.997	0.31754	31.5811	0.32765				9.11111	0.73892	9.11111	0.94531
		37.0551	0.31773	31.6486	0.32769				9.12963	0.73979	9.12963	0.94564
		37.1131	0.31791	31.7162	0.32773				9.14815	0.74065	9.14815	0.94597
		37.1712	0.3181	31.7838	0.32777				9.16667	0.74151	9.16667	0.94629
		37.2292	0.31829	31.8514	0.3278				9.18519	0.74237	9.18519	0.94661
		37.2873	0.31847	31.9189	0.32784				9.2037	0.74323	9.2037	0.94694
		37.3454	0.31866	31.9865	0.32788				9.22222	0.7441	9.22222	0.94725
		37.4034	0.31885	32	0.32788				9.24074	0.74496	9.24074	0.94757
		37.4615	0.31903	32.054	0.32791				9.25926	0.74582	9.25926	0.94789
		37.5195	0.31922	32.1216	0.32795				9.27778	0.74668	9.27778	0.9482
		37.5776	0.31941	32.1892	0.32798				9.2963	0.74754	9.2963	0.94851
		37.6356	0.31959	32.2568	0.32802				9.31481	0.7484	9.31481	0.94882
		37.6937	0.31978	32.3243	0.32805				9.33333	0.74927	9.33333	0.94913
		37.7518	0.31997	32.3919	0.32809				9.35185	0.75013	9.35185	0.94943
		37.8098	0.32015	32.4595	0.32812				9.37037	0.75099	9.37037	0.94974
		37.8679	0.32034	32.527	0.32816				9.38889	0.75185	9.38889	0.95004
		37.9259	0.32053	32.5946	0.32819				9.40741	0.75271	9.40741	0.95034
		37.984	0.32071	32.6622	0.32822				9.42593	0.75358	9.42593	0.95064
		38.042	0.3209	32.7297	0.32826				9.44444	0.75444	9.44444	0.95094
		38.1001	0.32109	32.7973	0.32829				9.46296	0.7553	9.46296	0.95123
		38.1582	0.32127	32.8649	0.32832				9.48148	0.75616	9.48148	0.95153
		38.2162	0.32146	32.9324	0.32836				9.5	0.75702	9.5	0.95182
		38.2743	0.32165	33	0.32839				9.51852	0.75788	9.51852	0.95211
		38.3323	0.32183	33.0676	0.32842				9.53704	0.75875	9.53704	0.9524
		38.3904	0.32202	33.1351	0.32845				9.55556	0.75961	9.55556	0.95268
		38.4485	0.32221	33.2027	0.32848				9.57407	0.76047	9.57407	0.95297
		38.5065	0.3224	33.2703	0.32851				9.59259	0.76133	9.59259	0.95325
		38.5646	0.32258	33.3378	0.32854				9.61111	0.76219	9.61111	0.95354
		38.6226	0.32277	33.4054	0.32857				9.62963	0.76306	9.62963	0.95382
		38.6807	0.32296	33.473	0.3286				9.64815	0.76392	9.64815	0.95409
		38.7387	0.32314	33.5405	0.32863				9.66667	0.76478	9.66667	0.95437
		38.7968	0.32333	33.6081	0.32866				9.68519	0.76564	9.68519	0.95465
		38.8548	0.32352	33.6757	0.32869				9.7037	0.7665	9.7037	0.95492
		38.9129	0.3237	33.7432	0.32872				9.72222	0.76737	9.72222	0.95519
		38.971	0.32389	33.8108	0.32875				9.74074	0.76823	9.74074	0.95546
		39.029	0.32408	33.8784	0.32877				9.75926	0.76909	9.75926	0.95573
		39.0871	0.32426	33.946	0.3288				9.77778	0.76995	9.77778	0.956
		39.1452	0.32445	34.0135	0.32883				9.7963	0.77081	9.7963	0.95627
		39.2032	0.32464	34.0811	0.32886				9.81481	0.77167	9.81481	0.95653
		39.2613	0.32482	34.1487	0.32889				9.83333	0.77254	9.83333	0.95679
		39.3193	0.32501	34.2162	0.32891				9.85185	0.7734	9.85185	0.95705
		39.3774	0.3252	34.2838	0.32894				9.87037	0.77426	9.87037	0.95731
		39.4354	0.32538	34.3513	0.32896				9.88889	0.77512	9.88889	0.95757
		39.4935	0.32557	34.4189	0.32899				9.90741	0.77598	9.90741	0.95783
		39.5515	0.32576	34.4865	0.32902				9.92593	0.77685	9.92593	0.95808
		39.6096	0.32594	34.554	0.32904				9.94444	0.77771	9.94444	0.95834
		39.6677	0.32613	34.6216	0.32907				9.96296	0.77857	9.96296	0.95859
		39.7257	0.32632	34.6892	0.32909				9.98148	0.77943	9.98148	0.95884
		39.7838	0.3265	34.7568	0.32912				10	0.78029	10	0.95909
		39.8418	0.32669	34.8243	0.32914				10.0185	0.78115	10.0185	0.95934
		39.8999	0.32688	34.8919	0.32917				10.037	0.78202	10.037	0.95958
		39.958	0.32706	34.9595	0.32919				10.0556	0.78288	10.0556	0.95983
		40.016	0.32725	35.027	0.32922				10.0741	0.78374	10.0741	0.96007
		40.0741	0.32744	35.0946	0.32924				10.0926	0.7846	10.0926	0.96032
		40.1321	0.32762	35.1622	0.32926				10.1111	0.78546	10.1111	0.96056
		40.1902	0.32781	35.2297	0.32929				10.1296	0.78633	10.1296	0.9608
		40.2482	0.328	35.2973	0.32931				10.1481	0.78719	10.1481	0.96103
		40.3063	0.32818	35.3649	0.32933				10.1667	0.78805	10.1667	0.96127
		40.3644	0.32837	35.4324	0.32936				10.1852	0.78891	10.1852	0.9615
		40.4224	0.32856	35.5	0.32938				10.2037	0.78977	10.2037	0.96174
		40.4805	0.32874	35.5676	0.3294				10.2222	0.79064	10.2222	0.96197
		40.5385	0.32893	35.6351	0.32942				10.2407	0.7915	10.2407	0.9622
		40.5966	0.32912	35.7027	0.32944				10.2593	0.79236	10.2593	0.96243
		40.6546	0.32931	35.7703	0.32947				10.2778	0.79322	10.2778	0.96266
		40.7127	0.32949	35.8378	0.32949				10.2963	0.79408	10.2963	0.96289
		40.7708	0.32968	35.9054	0.32951				10.3148	0.79494	10.3148	0.96311
		40.8288	0.32987	35.973	0.32953				10.3333	0.79581	10.3333	0.96334
		40.8869	0.33005	36.0405	0.32955				10.3519	0.79667	10.3519	0.96356
		40.9449	0.33024	36.1081	0.32957				10.3704	0.79753	10.3704	0.96378
		41.003	0.33043	36.1757	0.32959				10.3889	0.79839	10.3889	0.964
		41.0611	0.33061	36.2432	0.32961				10.4074	0.79925	10.4074	0.96422
		41.1191	0.3308	36.3108	0.32963				10.4259	0.80012	10.4259	0.96444
		41.1772	0.33099	36.3784	0.32965				10.4444	0.80098	10.4444	0.96466
		41.2352	0.33117	36.446	0.32967				10.463	0.80184	10.463	0.96487
		41.2933	0.33136	36.5135	0.32969				10.4815	0.8027	10.4815	0.96509
		41.3513	0.33155	36.5811	0.32971				10.5	0.80356	10.5	0.9653
		41.4094	0.33173	36.6487	0.32973				10.5185	0.80442	10.5185	0.96551
		41.4675	0.33192	36.7162	0.32975				10.537	0.80529	10.537	0.96572
		41.5255	0.33211	36.7838	0.32977				10.5556	0.80615	10.5556	0.96593
		41.5836	0.33229	36.8513	0.32979				10.5741	0.80701	10.5741	0.96614
		41.6416	0.33248	36.9189	0.3298				10.5926	0.80787	10.5926	0.96634
		41.6997	0.33267	36.9865	0.32982				10.6111	0.80873	10.6111	0.96655
		41.7578	0.33285	37.054	0.32984				10.6296	0.8096	10.6296	0.96675
		41.8158	0.33304	37.1216	0.32986				10.6481	0.81046	10.6481	0.96696
		41.8739	0.33323	37.1892	0.32988				10.6667	0.81132	10.6667	0.96716
		41.9319	0.33341	37.2568	0.32989				10.6852	0.81218	10.6852	0.96736
		41.99	0.3336	37.3243	0.32991				10.7037	0.81304	10.7037	0.96756
		42.0481	0.33379	37.3919	0.32993				10.7222	0.81391	10.7222	0.96776
		42.1061	0.33397	37.4595	0.32995				10.7407	0.81477	10.7407	0.96796
		42.1642	0.33416	37.527	0.32996				10.7593	0.81563	10.7593	0.96815
		42.2222	0.33435	37.5946	0.32998				10.7778	0.81649	10.7778	0.96835
		42.2803	0.33453	37.6622	0.33				10.7963	0.81735	10.7963	0.96854
		42.3383	0.33472	37.7297	0.33001				10.8148	0.81821	10.8148	0.96873
		42.3964	0.33491	37.7973	0.33003				10.8333	0.81908	10.8333	0.96893
		42.4545	0.33509	37.8649	0.33005				10.8519	0.81994	10.8519	0.96912
		42.5125	0.33528	37.9324	0.33006				10.8704	0.8208	10.8704	0.9693
		42.5706	0.33547	38	0.33008				10.8889	0.82166	10.8889	0.96949
		42.6286	0.33565	38.0676	0.33009				10.9074	0.82252	10.9074	0.96968
		42.6867	0.33584	38.1351	0.33011				10.9259	0.82339	10.9259	0.96987
		42.7447	0.33603	38.2027	0.33012				10.9444	0.82425	10.9444	0.97005
		42.8028	0.33621	38.2703	0.33014				10.963	0.82511	10.963	0.97024
		42.8609	0.3364	38.3378	0.33015				10.9815	0.82597	10.9815	0.97042
		42.9189	0.33659	38.4054	0.33017				11	0.82683	11	0.9706
		42.977	0.33678	38.473	0.33018				11.0185	0.8277	11.0185	0.97078
		43.035	0.33696	38.5405	0.3302				11.037	0.82856	11.037	0.97096
		43.0931	0.33715	38.6081	0.33021				11.0556	0.82942	11.0556	0.97114
		43.1512	0.33734	38.6757	0.33023				11.0741	0.83028	11.0741	0.97132
		43.2092	0.33752	38.7432	0.33024				11.0926	0.83114	11.0926	0.97149
		43.2673	0.33771	38.8108	0.33026				11.1111	0.832	11.1111	0.97167
		43.3253	0.3379	38.8784	0.33027				11.1296	0.83287	11.1296	0.97184
		43.3834	0.33808	38.946	0.33028				11.1481	0.83373	11.1481	0.97202
		43.4414	0.33827	39.0135	0.3303				11.1667	0.83459	11.1667	0.97219
		43.4995	0.33846	39.0811	0.33031				11.1852	0.83545	11.1852	0.97236
		43.5576	0.33864	39.1487	0.33033				11.2037	0.83631	11.2037	0.97253
		43.6156	0.33883	39.2162	0.33034				11.2222	0.83718	11.2222	0.9727
		43.6737	0.33902	39.2838	0.33035				11.2407	0.83804	11.2407	0.97287
		43.7317	0.3392	39.3513	0.33037				11.2593	0.8389	11.2593	0.97304
		43.7898	0.33939	39.4189	0.33038				11.2778	0.83976	11.2778	0.9732
		43.8479	0.33958	39.4865	0.33039				11.2963	0.84062	11.2963	0.97337
		43.9059	0.33976	39.554	0.3304				11.3148	0.84148	11.3148	0.97353
		43.964	0.33995	39.6216	0.33042				11.3333	0.84235	11.3333	0.9737
		44.022	0.34014	39.6892	0.33043				11.3519	0.84321	11.3519	0.97386
		44.0801	0.34032	39.7568	0.33044				11.3704	0.84407	11.3704	0.97402
		44.1381	0.34051	39.8243	0.33045				11.3889	0.84493	11.3889	0.97418
		44.1962	0.3407	39.8919	0.33047				11.4074	0.84579	11.4074	0.97434
		44.2542	0.34088	39.9595	0.33048				11.4259	0.84666	11.4259	0.9745
		44.3123	0.34107	40.027	0.33049				11.4444	0.84752	11.4444	0.97466
		44.3704	0.34126	40.0946	0.3305				11.463	0.84838	11.463	0.97481
		44.4284	0.34144	40.1622	0.33051				11.4815	0.84924	11.4815	0.97497
		44.4865	0.34163	40.2297	0.33053				11.5	0.8501	11.5	0.97513
		44.5445	0.34182	40.2973	0.33054				11.5185	0.85097	11.5185	0.97528
		44.6026	0.342	40.3649	0.33055				11.537	0.85183	11.537	0.97543
		44.6607	0.34219	40.4324	0.33056				11.5556	0.85269	11.5556	0.97559
		44.7187	0.34238	40.5	0.33057				11.5741	0.85355	11.5741	0.97574
		44.7768	0.34256	40.5676	0.33058				11.5926	0.85441	11.5926	0.97589
		44.8348	0.34275	40.6351	0.33059				11.6111	0.85527	11.6111	0.97604
		44.8929	0.34294	40.7027	0.3306				11.6296	0.85614	11.6296	0.97619
		44.9509	0.34312	40.7703	0.33062				11.6481	0.857	11.6481	0.97634
		45.009	0.34331	40.8378	0.33063				11.6667	0.85786	11.6667	0.97648
		45.0671	0.3435	40.9054	0.33064				11.6852	0.85872	11.6852	0.97663
		45.1251	0.34369	40.973	0.33065				11.7037	0.85958	11.7037	0.97677
		45.1832	0.34387	41.0405	0.33066				11.7222	0.86045	11.7222	0.97692
		45.2412	0.34406	41.1081	0.33067				11.7407	0.86131	11.7407	0.97706
		45.2993	0.34425	41.1757	0.33068				11.7593	0.86217	11.7593	0.97721
		45.3574	0.34443	41.2432	0.33069				11.7778	0.86303	11.7778	0.97735
		45.4154	0.34462	41.3108	0.3307				11.7963	0.86389	11.7963	0.97749
		45.4735	0.34481	41.3784	0.33071				11.8148	0.86475	11.8148	0.97763
		45.5315	0.34499	41.446	0.33072				11.8333	0.86562	11.8333	0.97777
		45.5896	0.34518	41.5135	0.33073				11.8519	0.86648	11.8519	0.97791
		45.6476	0.34537	41.5811	0.33074				11.8704	0.86734	11.8704	0.97805
		45.7057	0.34555	41.6487	0.33075				11.8889	0.8682	11.8889	0.97818
		45.7638	0.34574	41.7162	0.33076				11.9074	0.86906	11.9074	0.97832
		45.8218	0.34593	41.7838	0.33077				11.9259	0.86993	11.9259	0.97846
		45.8799	0.34611	41.8513	0.33078				11.9444	0.87079	11.9444	0.97859
		45.9379	0.3463	41.9189	0.33078				11.963	0.87165	11.963	0.97872
		45.996	0.34649	41.9865	0.33079				11.9815	0.87251	11.9815	0.97886
		46.054	0.34667	42.054	0.3308				12	0.87337	12	0.97899
		46.1121	0.34686	42.1216	0.33081				12.0185	0.87424	12.0185	0.97912
		46.1702	0.34705	42.1892	0.33082				12.037	0.8751	12.037	0.97925
		46.2282	0.34723	42.2568	0.33083				12.0556	0.87596	12.0556	0.97938
		46.2863	0.34742	42.3243	0.33084				12.0741	0.87682	12.0741	0.97951
		46.3443	0.34761	42.3919	0.33085				12.0926	0.87768	12.0926	0.97964
		46.4024	0.34779	42.4595	0.33086				12.1111	0.87854	12.1111	0.97977
		46.4605	0.34798	42.527	0.33086				12.1296	0.87941	12.1296	0.9799
		46.5185	0.34817	42.5946	0.33087				12.1481	0.88027	12.1481	0.98002
		46.5766	0.34835	42.6622	0.33088				12.1667	0.88113	12.1667	0.98015
		46.6346	0.34854	42.7297	0.33089				12.1852	0.88199	12.1852	0.98027
		46.6927	0.34873	42.7973	0.3309				12.2037	0.88285	12.2037	0.9804
		46.7507	0.34891	42.8649	0.33091				12.2222	0.88372	12.2222	0.98052
		46.8088	0.3491	42.9324	0.33091				12.2407	0.88458	12.2407	0.98064
		46.8669	0.34929	43	0.33092				12.2593	0.88544	12.2593	0.98077
		46.9249	0.34947	43.0676	0.33093				12.2778	0.8863	12.2778	0.98089
		46.983	0.34966	43.1351	0.33094				12.2963	0.88716	12.2963	0.98101
		47.041	0.34985	43.2027	0.33094				12.3148	0.88803	12.3148	0.98113
		47.0991	0.35003	43.2703	0.33095				12.3333	0.88889	12.3333	0.98125
		47.1572	0.35022	43.3378	0.33096				12.3519	0.88975	12.3519	0.98137
		47.2152	0.35041	43.4054	0.33097				12.3704	0.89061	12.3704	0.98148
		47.2733	0.35059	43.473	0.33097				12.3889	0.89147	12.3889	0.9816
		47.3313	0.35078	43.5405	0.33098				12.4074	0.89233	12.4074	0.98172
		47.3894	0.35097	43.6081	0.33099				12.4259	0.8932	12.4259	0.98183
		47.4475	0.35116	43.6757	0.331				12.4444	0.89406	12.4444	0.98195
		47.5055	0.35134	43.7432	0.331				12.463	0.89492	12.463	0.98206
		47.5636	0.35153	43.8108	0.33101				12.4815	0.89578	12.4815	0.98218
		47.6216	0.35172	43.8784	0.33102				12.5	0.89664	12.5	0.98229
		47.6797	0.3519	43.946	0.33102				12.5185	0.89751	12.5185	0.9824
		47.7377	0.35209	44	0.33103				12.537	0.89837	12.537	0.98251
		47.7958	0.35228	44.0135	0.33103				12.5556	0.89923	12.5556	0.98263
		47.8539	0.35246	44.0811	0.33104				12.5741	0.90009	12.5741	0.98274
		47.9119	0.35265	44.1487	0.33104				12.5926	0.90095	12.5926	0.98285
		47.97	0.35284	44.2162	0.33105				12.6111	0.90181	12.6111	0.98296
		48.028	0.35302	44.2838	0.33106				12.6296	0.90268	12.6296	0.98306
		48.0861	0.35321	44.3513	0.33106				12.6481	0.90354	12.6481	0.98317
		48.1441	0.3534	44.4189	0.33107				12.6667	0.9044	12.6667	0.98328
		48.2022	0.35358	44.4865	0.33108				12.6852	0.90526	12.6852	0.98339
		48.2603	0.35377	44.554	0.33108				12.7037	0.90612	12.7037	0.98349
		48.3183	0.35396	44.6216	0.33109				12.7222	0.90699	12.7222	0.9836
		48.3764	0.35414	44.6892	0.3311				12.7407	0.90785	12.7407	0.9837
		48.4344	0.35433	44.7568	0.3311				12.7593	0.90871	12.7593	0.98381
		48.4925	0.35452	44.8243	0.33111				12.7778	0.90957	12.7778	0.98391
		48.5506	0.3547	44.8919	0.33112				12.7963	0.91043	12.7963	0.98401
		48.6086	0.35489	44.9595	0.33112				12.8148	0.9113	12.8148	0.98412
		48.6667	0.35508	45.027	0.33113				12.8333	0.91216	12.8333	0.98422
		48.7247	0.35526	45.0946	0.33113				12.8519	0.91302	12.8519	0.98432
		48.7828	0.35545	45.1622	0.33114				12.8704	0.91388	12.8704	0.98442
		48.8408	0.35564	45.2297	0.33114				12.8889	0.91474	12.8889	0.98452
		48.8989	0.35582	45.2973	0.33115				12.9074	0.9156	12.9074	0.98462
		48.957	0.35601	45.3649	0.33116				12.9259	0.91647	12.9259	0.98472
		49.015	0.3562	45.4324	0.33116				12.9444	0.91733	12.9444	0.98482
		49.0731	0.35638	45.5	0.33117				12.963	0.91819	12.963	0.98491
		49.1311	0.35657	45.5676	0.33117				12.9815	0.91905	12.9815	0.98501
		49.1892	0.35676	45.6351	0.33118				13	0.91991	13	0.98511
		49.2473	0.35694	45.7027	0.33118				13.0185	0.92078	13.0185	0.9852
		49.3053	0.35713	45.7703	0.33119				13.037	0.92164	13.037	0.9853
		49.3634	0.35732	45.8378	0.33119				13.0556	0.9225	13.0556	0.98539
		49.4214	0.3575	45.9054	0.3312				13.0741	0.92336	13.0741	0.98549
		49.4795	0.35769	45.973	0.33121				13.0926	0.92422	13.0926	0.98558
		49.5375	0.35788	46.0405	0.33121				13.1111	0.92508	13.1111	0.98568
		49.5956	0.35807	46.1081	0.33122				13.1296	0.92595	13.1296	0.98577
		49.6536	0.35825	46.1757	0.33122				13.1481	0.92681	13.1481	0.98586
		49.7117	0.35844	46.2432	0.33123				13.1667	0.92767	13.1667	0.98595
		49.7698	0.35863	46.3108	0.33123				13.1852	0.92853	13.1852	0.98604
		49.8278	0.35881	46.3784	0.33124				13.2037	0.92939	13.2037	0.98613
		49.8859	0.359	46.446	0.33124				13.2222	0.93026	13.2222	0.98622
		49.9439	0.35919	46.5135	0.33125				13.2407	0.93112	13.2407	0.98631
		50.002	0.35937	46.5811	0.33125				13.2593	0.93198	13.2593	0.9864
		50.0601	0.35956	46.6487	0.33126				13.2778	0.93284	13.2778	0.98649
		50.1181	0.35975	46.7162	0.33126				13.2963	0.9337	13.2963	0.98658
		50.1762	0.35993	46.7838	0.33126				13.3148	0.93457	13.3148	0.98667
		50.2342	0.36012	46.8513	0.33127				13.3333	0.93543	13.3333	0.98675
		50.2923	0.36031	46.9189	0.33127				13.3519	0.93629	13.3519	0.98684
		50.3503	0.36049	46.9865	0.33128				13.3704	0.93715	13.3704	0.98693
		50.4084	0.36068	47.054	0.33128				13.3889	0.93801	13.3889	0.98701
		50.4665	0.36087	47.1216	0.33129				13.4074	0.93887	13.4074	0.9871
		50.5245	0.36105	47.1892	0.33129				13.4259	0.93974	13.4259	0.98718
		50.5826	0.36124	47.2568	0.3313				13.4444	0.9406	13.4444	0.98726
		50.6406	0.36143	47.3243	0.3313				13.463	0.94146	13.463	0.98735
		50.6987	0.36161	47.3919	0.3313				13.4815	0.94232	13.4815	0.98743
		50.7568	0.3618	47.4595	0.33131				13.5	0.94318	13.5	0.98751
		50.8148	0.36199	47.527	0.33131				13.5185	0.94405	13.5185	0.9876
		50.8729	0.36217	47.5946	0.33132				13.537	0.94491	13.537	0.98768
		50.9309	0.36236	47.6622	0.33132				13.5556	0.94577	13.5556	0.98776
		50.989	0.36255	47.7297	0.33133				13.5741	0.94663	13.5741	0.98784
		51.047	0.36273	47.7973	0.33133				13.5926	0.94749	13.5926	0.98792
		51.1051	0.36292	47.8649	0.33133				13.6111	0.94835	13.6111	0.988
		51.1632	0.36311	47.9324	0.33134				13.6296	0.94922	13.6296	0.98808
		51.2212	0.36329	48	0.33134				13.6481	0.95008	13.6481	0.98816
		51.2793	0.36348	48.0676	0.33135				13.6667	0.95094	13.6667	0.98823
		51.3373	0.36367	48.1351	0.33135				13.6852	0.9518	13.6852	0.98831
		51.3954	0.36385	48.2027	0.33135				13.7037	0.95266	13.7037	0.98839
		51.4534	0.36404	48.2703	0.33136				13.7222	0.95353	13.7222	0.98847
		51.5115	0.36423	48.3378	0.33136				13.7407	0.95439	13.7407	0.98854
		51.5696	0.36441	48.4054	0.33136				13.7593	0.95525	13.7593	0.98862
		51.6276	0.3646	48.473	0.33137				13.7778	0.95611	13.7778	0.98869
		51.6857	0.36479	48.5405	0.33137				13.7963	0.95697	13.7963	0.98877
		51.7437	0.36497	48.6081	0.33138				13.8148	0.95784	13.8148	0.98884
		51.8018	0.36516	48.6757	0.33138				13.8333	0.9587	13.8333	0.98892
		51.8599	0.36535	48.7432	0.33138				13.8519	0.95956	13.8519	0.98899
		51.9179	0.36554	48.8108	0.33139				13.8704	0.96042	13.8704	0.98907
		51.976	0.36572	48.8784	0.33139				13.8889	0.96128	13.8889	0.98914
		52.034	0.36591	48.946	0.33139				13.9074	0.96214	13.9074	0.98921
		52.0921	0.3661	49.0135	0.3314				13.9259	0.96301	13.9259	0.98928
		52.1501	0.36628	49.0811	0.3314				13.9444	0.96387	13.9444	0.98936
		52.2082	0.36647	49.1487	0.3314				13.963	0.96473	13.963	0.98943
		52.2663	0.36666	49.2162	0.33141				13.9815	0.96559	13.9815	0.9895
		52.3243	0.36684	49.2838	0.33141				14	0.96645	14	0.98957
		52.3824	0.36703	49.3513	0.33141				14.0185	0.96732	14.0185	0.98964
		52.4404	0.36722	49.4189	0.33142				14.037	0.96818	14.037	0.98971
		52.4985	0.3674	49.4865	0.33142				14.0556	0.96904	14.0556	0.98978
		52.5566	0.36759	49.554	0.33142				14.0741	0.9699	14.0741	0.98985
		52.6146	0.36778	49.6216	0.33143				14.0926	0.97076	14.0926	0.98991
		52.6727	0.36796	49.6892	0.33143				14.1111	0.97163	14.1111	0.98998
		52.7307	0.36815	49.7568	0.33143				14.1296	0.97249	14.1296	0.99005
		52.7888	0.36834	49.8243	0.33144				14.1481	0.97335	14.1481	0.99012
		52.8469	0.36852	49.8919	0.33144				14.1667	0.97421	14.1667	0.99018
		52.9049	0.36871	49.9595	0.33144				14.1852	0.97507	14.1852	0.99025
		52.963	0.3689	50.027	0.33144				14.2037	0.97593	14.2037	0.99032
		53.021	0.36908	50.0946	0.33145				14.2222	0.9768	14.2222	0.99038
		53.0791	0.36927	50.1622	0.33145				14.2407	0.97766	14.2407	0.99045
		53.1371	0.36946	50.2297	0.33145				14.2593	0.97852	14.2593	0.99051
		53.1952	0.36964	50.2973	0.33146				14.2778	0.97938	14.2778	0.99058
		53.2533	0.36983	50.3649	0.33146				14.2963	0.98024	14.2963	0.99064
		53.3113	0.37002	50.4324	0.33146				14.3148	0.98111	14.3148	0.9907
		53.3694	0.3702	50.5	0.33146				14.3333	0.98197	14.3333	0.99077
		53.4274	0.37039	50.5676	0.33147				14.3519	0.98283	14.3519	0.99083
		53.4855	0.37058	50.6351	0.33147				14.3704	0.98369	14.3704	0.99089
		53.5435	0.37076	50.7027	0.33147				14.3889	0.98455	14.3889	0.99096
		53.6016	0.37095	50.7703	0.33148				14.4074	0.98541	14.4074	0.99102
		53.6597	0.37114	50.8378	0.33148				14.4259	0.98628	14.4259	0.99108
		53.7177	0.37132	50.9054	0.33148				14.4444	0.98714	14.4444	0.99114
		53.7758	0.37151	50.973	0.33148				14.463	0.988	14.463	0.9912
		53.8338	0.3717	51.0405	0.33149				14.4815	0.98886	14.4815	0.99126
		53.8919	0.37188	51.1081	0.33149				14.5	0.98972	14.5	0.99132
		53.95	0.37207	51.1757	0.33149				14.5185	0.99059	14.5185	0.99138
		54.008	0.37226	51.2432	0.33149				14.537	0.99145	14.537	0.99144
		54.0661	0.37245	51.3108	0.3315				14.5556	0.99231	14.5556	0.9915
		54.1241	0.37263	51.3784	0.3315				14.5741	0.99317	14.5741	0.99156
		54.1822	0.37282	51.446	0.3315				14.5926	0.99403	14.5926	0.99162
		54.2402	0.37301	51.5135	0.3315				14.6111	0.9949	14.6111	0.99167
		54.2983	0.37319	51.5811	0.33151				14.6296	0.99576	14.6296	0.99173
		54.3564	0.37338	51.6487	0.33151				14.6481	0.99662	14.6481	0.99179
		54.4144	0.37357	51.7162	0.33151				14.6667	0.99748	14.6667	0.99185
		54.4725	0.37375	51.7838	0.33151				14.6852	0.99834	14.6852	0.9919
		54.5305	0.37394	51.8513	0.33152				14.7037	0.9992	14.7037	0.99196
		54.5886	0.37413	51.9189	0.33152				14.7222	1.00007	14.7222	0.99202
		54.6467	0.37431	51.9865	0.33152				14.7407	1.00093	14.7407	0.99207
		54.7047	0.3745	52.054	0.33152				14.7593	1.00179	14.7593	0.99213
		54.7628	0.37469	52.1216	0.33152				14.7778	1.00265	14.7778	0.99218
		54.8208	0.37487	52.1892	0.33153				14.7963	1.00351	14.7963	0.99224
		54.8789	0.37506	52.2568	0.33153				14.8148	1.00438	14.8148	0.99229
		54.9369	0.37525	52.3243	0.33153				14.8333	1.00524	14.8333	0.99235
		54.995	0.37543	52.3919	0.33153				14.8519	1.0061	14.8519	0.9924
		55.053	0.37562	52.4595	0.33154				14.8704	1.00696	14.8704	0.99245
		55.1111	0.37581	52.527	0.33154				14.8889	1.00782	14.8889	0.99251
		55.1692	0.37599	52.5946	0.33154				14.9074	1.00868	14.9074	0.99256
		55.2272	0.37618	52.6622	0.33154				14.9259	1.00955	14.9259	0.99261
		55.2853	0.37637	52.7297	0.33154				14.9444	1.01041	14.9444	0.99266
		55.3433	0.37655	52.7973	0.33155				14.963	1.01127	14.963	0.99272
		55.4014	0.37674	52.8649	0.33155				14.9815	1.01213	14.9815	0.99277
		55.4595	0.37693	52.9324	0.33155				15	1.01299	15	0.99282
		55.5175	0.37711	53	0.33155				15.0185	1.01386	15.0185	0.99287
		55.5756	0.3773	53.0676	0.33155				15.037	1.01472	15.037	0.99292
		55.6336	0.37749	53.1351	0.33156				15.0556	1.01558	15.0556	0.99297
		55.6917	0.37767	53.2027	0.33156				15.0741	1.01644	15.0741	0.99302
		55.7497	0.37786	53.2703	0.33156				15.0926	1.0173	15.0926	0.99307
		55.8078	0.37805	53.3378	0.33156				15.1111	1.01817	15.1111	0.99312
		55.8659	0.37823	53.4054	0.33156				15.1296	1.01903	15.1296	0.99317
		55.9239	0.37842	53.473	0.33157				15.1481	1.01989	15.1481	0.99322
		55.982	0.37861	53.5405	0.33157				15.1667	1.02075	15.1667	0.99327
		56.04	0.37879	53.6081	0.33157				15.1852	1.02161	15.1852	0.99332
		56.0981	0.37898	53.6757	0.33157				15.2037	1.02247	15.2037	0.99336
		56.1562	0.37917	53.7432	0.33157				15.2222	1.02334	15.2222	0.99341
		56.2142	0.37935	53.8108	0.33157				15.2407	1.0242	15.2407	0.99346
		56.2723	0.37954	53.8784	0.33158				15.2593	1.02506	15.2593	0.99351
		56.3303	0.37973	53.946	0.33158				15.2778	1.02592	15.2778	0.99355
		56.3884	0.37992	54.0135	0.33158				15.2963	1.02678	15.2963	0.9936
		56.4464	0.3801	54.0811	0.33158				15.3148	1.02765	15.3148	0.99365
		56.5045	0.38029	54.1487	0.33158				15.3333	1.02851	15.3333	0.99369
		56.5626	0.38048	54.2162	0.33158				15.3519	1.02937	15.3519	0.99374
		56.6206	0.38066	54.2838	0.33159				15.3704	1.03023	15.3704	0.99379
		56.6787	0.38085	54.3513	0.33159				15.3889	1.03109	15.3889	0.99383
		56.7367	0.38104	54.4189	0.33159				15.4074	1.03196	15.4074	0.99388
		56.7948	0.38122	54.4865	0.33159				15.4259	1.03282	15.4259	0.99392
		56.8528	0.38141	54.554	0.33159				15.4444	1.03368	15.4444	0.99397
		56.9109	0.3816	54.6216	0.33159				15.463	1.03454	15.463	0.99401
		56.969	0.38178	54.6892	0.3316				15.4815	1.0354	15.4815	0.99405
		57.027	0.38197	54.7568	0.3316				15.5	1.03626	15.5	0.9941
		57.0851	0.38216	54.8243	0.3316				15.5185	1.03713	15.5185	0.99414
		57.1431	0.38234	54.8919	0.3316				15.537	1.03799	15.537	0.99418
		57.2012	0.38253	54.9595	0.3316				15.5556	1.03885	15.5556	0.99423
		57.2593	0.38272	55.027	0.3316				15.5741	1.03971	15.5741	0.99427
		57.3173	0.3829	55.0946	0.3316				15.5926	1.04057	15.5926	0.99431
		57.3754	0.38309	55.1622	0.33161				15.6111	1.04144	15.6111	0.99436
		57.4334	0.38328	55.2297	0.33161				15.6296	1.0423	15.6296	0.9944
		57.4915	0.38346	55.2973	0.33161				15.6481	1.04316	15.6481	0.99444
		57.5496	0.38365	55.3649	0.33161				15.6667	1.04402	15.6667	0.99448
		57.6076	0.38384	55.4324	0.33161				15.6852	1.04488	15.6852	0.99452
		57.6657	0.38402	55.5	0.33161				15.7037	1.04574	15.7037	0.99456
		57.7237	0.38421	55.5676	0.33161				15.7222	1.04661	15.7222	0.9946
		57.7818	0.3844	55.6351	0.33162				15.7407	1.04747	15.7407	0.99464
		57.8398	0.38458	55.7027	0.33162				15.7593	1.04833	15.7593	0.99469
		57.8979	0.38477	55.7703	0.33162				15.7778	1.04919	15.7778	0.99473
		57.956	0.38496	55.8378	0.33162				15.7963	1.05005	15.7963	0.99477
		58.014	0.38514	55.9054	0.33162				15.8148	1.05092	15.8148	0.9948
		58.0721	0.38533	55.973	0.33162				15.8333	1.05178	15.8333	0.99484
		58.1301	0.38552	56	0.33162				15.8519	1.05264	15.8519	0.99488
		58.1882	0.3857	56.0405	0.33162				15.8704	1.0535	15.8704	0.99492
		58.2463	0.38589	56.1081	0.33163				15.8889	1.05436	15.8889	0.99496
		58.3043	0.38608	56.1757	0.33163				15.9074	1.05523	15.9074	0.995
		58.3624	0.38626	56.2432	0.33163				15.9259	1.05609	15.9259	0.99504
		58.4204	0.38645	56.3108	0.33163				15.9444	1.05695	15.9444	0.99508
		58.4785	0.38664	56.3784	0.33163				15.963	1.05781	15.963	0.99511
		58.5365	0.38683	56.446	0.33163				15.9815	1.05867	15.9815	0.99515
		58.5946	0.38701	56.5135	0.33163				16	1.05953	16	0.99519
		58.6527	0.3872	56.5811	0.33163				16.0185	1.0604	16.0185	0.99523
		58.7107	0.38739	56.6487	0.33164				16.037	1.06126	16.037	0.99526
		58.7688	0.38757	56.7162	0.33164				16.0556	1.06212	16.0556	0.9953
		58.8268	0.38776	56.7838	0.33164				16.0741	1.06298	16.0741	0.99534
		58.8849	0.38795	56.8513	0.33164				16.0926	1.06384	16.0926	0.99537
		58.9429	0.38813	56.9189	0.33164				16.1111	1.06471	16.1111	0.99541
		59.001	0.38832	56.9865	0.33164				16.1296	1.06557	16.1296	0.99545
		59.0591	0.38851	57.054	0.33164				16.1482	1.06643	16.1482	0.99548
		59.1171	0.38869	57.1216	0.33164				16.1667	1.06729	16.1667	0.99552
		59.1752	0.38888	57.1892	0.33164				16.1852	1.06815	16.1852	0.99555
		59.2332	0.38907	57.2568	0.33165				16.2037	1.06901	16.2037	0.99559
		59.2913	0.38925	57.3243	0.33165				16.2222	1.06988	16.2222	0.99562
		59.3494	0.38944	57.3919	0.33165				16.2407	1.07074	16.2407	0.99566
		59.4074	0.38963	57.4595	0.33165				16.2593	1.0716	16.2593	0.99569
		59.4655	0.38981	57.527	0.33165				16.2778	1.07246	16.2778	0.99573
		59.5235	0.39	57.5946	0.33165				16.2963	1.07332	16.2963	0.99576
		59.5816	0.39019	57.6622	0.33165				16.3148	1.07419	16.3148	0.99579
		59.6396	0.39037	57.7297	0.33165				16.3333	1.07505	16.3333	0.99583
		59.6977	0.39056	57.7973	0.33165				16.3518	1.07591	16.3518	0.99586
		59.7558	0.39075	57.8649	0.33165				16.3704	1.07677	16.3704	0.99589
		59.8138	0.39093	57.9324	0.33166				16.3889	1.07763	16.3889	0.99593
		59.8719	0.39112	58	0.33166				16.4074	1.0785	16.4074	0.99596
		59.9299	0.39131	58.0676	0.33166				16.4259	1.07936	16.4259	0.99599
		59.988	0.39149	58.1351	0.33166				16.4444	1.08022	16.4444	0.99602
		60.0461	0.39168	58.2027	0.33166				16.463	1.08108	16.463	0.99606
		60.1041	0.39187	58.2703	0.33166				16.4815	1.08194	16.4815	0.99609
		60.1622	0.39205	58.3378	0.33166				16.5	1.0828	16.5	0.99612
		60.2202	0.39224	58.4054	0.33166				16.5185	1.08367	16.5185	0.99615
		60.2783	0.39243	58.473	0.33166				16.537	1.08453	16.537	0.99618
		60.3363	0.39261	58.5405	0.33166				16.5556	1.08539	16.5556	0.99622
		60.3944	0.3928	58.6081	0.33167				16.5741	1.08625	16.5741	0.99625
		60.4524	0.39299	58.6757	0.33167				16.5926	1.08711	16.5926	0.99628
		60.5105	0.39317	58.7432	0.33167				16.6111	1.08798	16.6111	0.99631
		60.5686	0.39336	58.8108	0.33167				16.6296	1.08884	16.6296	0.99634
		60.6266	0.39355	58.8784	0.33167				16.6482	1.0897	16.6482	0.99637
		60.6847	0.39374	58.946	0.33167				16.6667	1.09056	16.6667	0.9964
		60.7427	0.39392	59.0135	0.33167				16.6852	1.09142	16.6852	0.99643
		60.8008	0.39411	59.0811	0.33167				16.7037	1.09228	16.7037	0.99646
		60.8589	0.3943	59.1487	0.33167				16.7222	1.09315	16.7222	0.99649
		60.9169	0.39448	59.2162	0.33167				16.7407	1.09401	16.7407	0.99652
		60.975	0.39467	59.2838	0.33167				16.7593	1.09487	16.7593	0.99655
		61.033	0.39486	59.3513	0.33167				16.7778	1.09573	16.7778	0.99658
		61.0911	0.39504	59.4189	0.33168				16.7963	1.09659	16.7963	0.99661
		61.1491	0.39523	59.4865	0.33168				16.8148	1.09746	16.8148	0.99664
		61.2072	0.39542	59.554	0.33168				16.8333	1.09832	16.8333	0.99667
		61.2653	0.3956	59.6216	0.33168				16.8518	1.09918	16.8518	0.99669
		61.3233	0.39579	59.6892	0.33168				16.8704	1.10004	16.8704	0.99672
		61.3814	0.39598	59.7568	0.33168				16.8889	1.1009	16.8889	0.99675
		61.4394	0.39616	59.8243	0.33168				16.9074	1.10177	16.9074	0.99678
		61.4975	0.39635	59.8919	0.33168				16.9259	1.10263	16.9259	0.99681
		61.5556	0.39654	59.9595	0.33168				16.9444	1.10349	16.9444	0.99683
		61.6136	0.39672	60.027	0.33168				16.963	1.10435	16.963	0.99686
		61.6717	0.39691	60.0946	0.33168				16.9815	1.10521	16.9815	0.99689
		61.7297	0.3971	60.1622	0.33168				17	1.10607	17	0.99692
		61.7878	0.39728	60.2297	0.33168				17.0185	1.10694	17.0185	0.99694
		61.8458	0.39747	60.2973	0.33169				17.037	1.1078	17.037	0.99697
		61.9039	0.39766	60.3649	0.33169				17.0556	1.10866	17.0556	0.997
		61.962	0.39784	60.4324	0.33169				17.0741	1.10952	17.0741	0.99702
		62.02	0.39803	60.5	0.33169				17.0926	1.11038	17.0926	0.99705
		62.0781	0.39822	60.5676	0.33169				17.1111	1.11125	17.1111	0.99708
		62.1361	0.3984	60.6351	0.33169				17.1296	1.11211	17.1296	0.9971
		62.1942	0.39859	60.7027	0.33169				17.1482	1.11297	17.1482	0.99713
		62.2522	0.39878	60.7703	0.33169				17.1667	1.11383	17.1667	0.99716
		62.3103	0.39896	60.8378	0.33169				17.1852	1.11469	17.1852	0.99718
		62.3684	0.39915	60.9054	0.33169				17.2037	1.11556	17.2037	0.99721
		62.4264	0.39934	60.973	0.33169				17.2222	1.11642	17.2222	0.99723
		62.4845	0.39952	61.0405	0.33169				17.2407	1.11728	17.2407	0.99726
		62.5425	0.39971	61.1081	0.33169				17.2593	1.11814	17.2593	0.99728
		62.6006	0.3999	61.1757	0.33169				17.2778	1.119	17.2778	0.99731
		62.6587	0.40008	61.2432	0.33169				17.2963	1.11986	17.2963	0.99733
		62.7167	0.40027	61.3108	0.3317				17.3148	1.12073	17.3148	0.99736
		62.7748	0.40046	61.3784	0.3317				17.3333	1.12159	17.3333	0.99738
		62.8328	0.40064	61.446	0.3317				17.3518	1.12245	17.3518	0.99741
		62.8909	0.40083	61.5135	0.3317				17.3704	1.12331	17.3704	0.99743
		62.949	0.40102	61.5811	0.3317				17.3889	1.12417	17.3889	0.99745
		63.007	0.40121	61.6487	0.3317				17.4074	1.12504	17.4074	0.99748
		63.0651	0.40139	61.7162	0.3317				17.4259	1.1259	17.4259	0.9975
		63.1231	0.40158	61.7838	0.3317				17.4444	1.12676	17.4444	0.99753
		63.1812	0.40177	61.8513	0.3317				17.463	1.12762	17.463	0.99755
		63.2392	0.40195	61.9189	0.3317				17.4815	1.12848	17.4815	0.99757
		63.2973	0.40214	61.9865	0.3317				17.5	1.12934	17.5	0.9976
		63.3554	0.40233	62.054	0.3317				17.5185	1.13021	17.5185	0.99762
		63.4134	0.40251	62.1216	0.3317				17.537	1.13107	17.537	0.99764
		63.4715	0.4027	62.1892	0.3317				17.5556	1.13193	17.5556	0.99767
		63.5295	0.40289	62.2568	0.3317				17.5741	1.13279	17.5741	0.99769
		63.5876	0.40307	62.3243	0.3317				17.5926	1.13365	17.5926	0.99771
		63.6457	0.40326	62.3919	0.3317				17.6111	1.13452	17.6111	0.99773
		63.7037	0.40345	62.4595	0.3317				17.6296	1.13538	17.6296	0.99776
		63.7618	0.40363	62.527	0.33171				17.6482	1.13624	17.6482	0.99778
		63.8198	0.40382	62.5946	0.33171				17.6667	1.1371	17.6667	0.9978
		63.8779	0.40401	62.6622	0.33171				17.6852	1.13796	17.6852	0.99782
		63.9359	0.40419	62.7297	0.33171				17.7037	1.13883	17.7037	0.99784
		63.994	0.40438	62.7973	0.33171				17.7222	1.13969	17.7222	0.99787
		64.052	0.40457	62.8649	0.33171				17.7407	1.14055	17.7407	0.99789
		64.1101	0.40475	62.9324	0.33171				17.7593	1.14141	17.7593	0.99791
		64.1682	0.40494	63	0.33171				17.7778	1.14227	17.7778	0.99793
		64.2262	0.40513	63.0676	0.33171				17.7963	1.14313	17.7963	0.99795
		64.2843	0.40531	63.1351	0.33171				17.8148	1.144	17.8148	0.99797
		64.3423	0.4055	63.2027	0.33171				17.8333	1.14486	17.8333	0.99799
		64.4004	0.40569	63.2703	0.33171				17.8518	1.14572	17.8518	0.99801
		64.4585	0.40587	63.3378	0.33171				17.8704	1.14658	17.8704	0.99804
		64.5165	0.40606	63.4054	0.33171				17.8889	1.14744	17.8889	0.99806
		64.5746	0.40625	63.473	0.33171				17.9074	1.14831	17.9074	0.99808
		64.6326	0.40643	63.5405	0.33171				17.9259	1.14917	17.9259	0.9981
		64.6907	0.40662	63.6081	0.33171				17.9444	1.15003	17.9444	0.99812
		64.7488	0.40681	63.6757	0.33171				17.963	1.15089	17.963	0.99814
		64.8068	0.40699	63.7432	0.33171				17.9815	1.15175	17.9815	0.99816
		64.8649	0.40718	63.8108	0.33171				18	1.15261	18	0.99818
		64.9229	0.40737	63.8784	0.33171				18.0185	1.15348	18.0185	0.9982
		64.981	0.40755	63.946	0.33172				18.037	1.15434	18.037	0.99822
		65.039	0.40774	64.0135	0.33172				18.0556	1.1552	18.0556	0.99824
		65.0971	0.40793	64.0811	0.33172				18.0741	1.15606	18.0741	0.99826
		65.1552	0.40812	64.1487	0.33172				18.0926	1.15692	18.0926	0.99827
		65.2132	0.4083	64.2162	0.33172				18.1111	1.15779	18.1111	0.99829
		65.2713	0.40849	64.2838	0.33172				18.1296	1.15865	18.1296	0.99831
		65.3293	0.40868	64.3513	0.33172				18.1482	1.15951	18.1482	0.99833
		65.3874	0.40886	64.4189	0.33172				18.1667	1.16037	18.1667	0.99835
		65.4454	0.40905	64.4865	0.33172				18.1852	1.16123	18.1852	0.99837
		65.5035	0.40924	64.5541	0.33172				18.2037	1.1621	18.2037	0.99839
		65.5616	0.40942	64.6216	0.33172				18.2222	1.16296	18.2222	0.99841
		65.6196	0.40961	64.6892	0.33172				18.2407	1.16382	18.2407	0.99843
		65.6777	0.4098	64.7568	0.33172				18.2593	1.16468	18.2593	0.99844
		65.7357	0.40998	64.8243	0.33172				18.2778	1.16554	18.2778	0.99846
		65.7938	0.41017	64.8919	0.33172				18.2963	1.1664	18.2963	0.99848
		65.8518	0.41036	64.9595	0.33172				18.3148	1.16727	18.3148	0.9985
		65.9099	0.41054	65.027	0.33172				18.3333	1.16813	18.3333	0.99852
		65.968	0.41073	65.0946	0.33172				18.3518	1.16899	18.3518	0.99853
		66.026	0.41092	65.1622	0.33172				18.3704	1.16985	18.3704	0.99855
		66.0841	0.4111	65.2297	0.33172				18.3889	1.17071	18.3889	0.99857
		66.1421	0.41129	65.2973	0.33172				18.4074	1.17158	18.4074	0.99859
		66.2002	0.41148	65.3649	0.33172				18.4259	1.17244	18.4259	0.9986
		66.2583	0.41166	65.4324	0.33172				18.4444	1.1733	18.4444	0.99862
		66.3163	0.41185	65.5	0.33172				18.463	1.17416	18.463	0.99864
		66.3744	0.41204	65.5676	0.33172				18.4815	1.17502	18.4815	0.99866
		66.4324	0.41222	65.6351	0.33172				18.5	1.17589	18.5	0.99867
		66.4905	0.41241	65.7027	0.33173				18.5185	1.17675	18.5185	0.99869
		66.5486	0.4126	65.7703	0.33173				18.537	1.17761	18.537	0.99871
		66.6066	0.41278	65.8378	0.33173				18.5556	1.17847	18.5556	0.99872
		66.6647	0.41297	65.9054	0.33173				18.5741	1.17933	18.5741	0.99874
		66.7227	0.41316	65.973	0.33173				18.5926	1.18019	18.5926	0.99876
		66.7808	0.41334	66.0405	0.33173				18.6111	1.18106	18.6111	0.99877
		66.8388	0.41353	66.1081	0.33173				18.6296	1.18192	18.6296	0.99879
		66.8969	0.41372	66.1757	0.33173				18.6482	1.18278	18.6482	0.9988
		66.9549	0.4139	66.2432	0.33173				18.6667	1.18364	18.6667	0.99882
		67.013	0.41409	66.3108	0.33173				18.6852	1.1845	18.6852	0.99884
		67.0711	0.41428	66.3784	0.33173				18.7037	1.18537	18.7037	0.99885
		67.1291	0.41446	66.4459	0.33173				18.7222	1.18623	18.7222	0.99887
		67.1872	0.41465	66.5135	0.33173				18.7407	1.18709	18.7407	0.99888
		67.2452	0.41484	66.5811	0.33173				18.7593	1.18795	18.7593	0.9989
		67.3033	0.41502	66.6487	0.33173				18.7778	1.18881	18.7778	0.99892
		67.3614	0.41521	66.7162	0.33173				18.7963	1.18967	18.7963	0.99893
		67.4194	0.4154	66.7838	0.33173				18.8148	1.19054	18.8148	0.99895
		67.4775	0.41559	66.8513	0.33173				18.8333	1.1914	18.8333	0.99896
		67.5355	0.41577	66.9189	0.33173				18.8518	1.19226	18.8518	0.99898
		67.5936	0.41596	66.9865	0.33173				18.8704	1.19312	18.8704	0.99899
		67.6517	0.41615	67.0541	0.33173				18.8889	1.19398	18.8889	0.99901
		67.7097	0.41633	67.1216	0.33173				18.9074	1.19485	18.9074	0.99902
		67.7678	0.41652	67.1892	0.33173				18.9259	1.19571	18.9259	0.99904
		67.8258	0.41671	67.2568	0.33173				18.9444	1.19657	18.9444	0.99905
		67.8839	0.41689	67.3243	0.33173				18.963	1.19743	18.963	0.99907
		67.9419	0.41708	67.3919	0.33173				18.9815	1.19829	18.9815	0.99908
		68	0.41727	68	0.33174				19	1.19916	19	0.9991

## Sheet: Figure 6
Figure 5
f								i																	j									l									m
Time (min)	PTB			PTB@SA(0.10)				Native BSA+SA																	PDLLA-EW-7197		PLLA-Rapamycin		PTB@SA-Rapamycin		Col/P(LLA-CL)-ICG-001			PTB		PTB (fitted value)		PTB@SA(0.1)		PTB@SA(0.1) (fitted value)			24 h MTT		48 h MTT		72h MTT
1	0.587029	0.500009	0.605823	0.4505	0.44945	0.510132		Time (day)	0	0.083333	0.25	0.5	1	3	5	7	10	14	20	26					Time course (%)	Cumulative release (%)	Time course (%)	Cumulative release (%)	Time course (%)	Cumulative release (%)	Time course (%)	Cumulative release (%)		Time (day)	Cumulative release (%)	Fitted X	Fitted Y	Time (day)	Cumulative release (%)	Fitted X	Fitted Y		PTB-Extraction for 24 h	PTB@SA-Extraction for 24 h	PTB-Extraction for 24 h	PTB@SA-Extraction for 24 h	PTB-Extraction for 24 h	PTB@SA-Extraction for 24 h
10	0.673585	0.69017	0.536546	0.466986	0.472954	0.509186		Cumulative release (%)	0	0.143447	0.603697	0.715909	0.920693	0.98615	0.999708	1.02281	1.05734	1.0004	1.08879	1.07802					0	0	0	0	0	0	0	0		0	0	0	0.000693737	0	0	0	0.000309944		0.106718	0.00587084	0.276718	0.172593	0.509362	0.365338
140	0.595873	0.793469	0.750961	0.563419	0.468814	0.510227			0	0.0626425	0.600065	0.600516	0.729611	0.81823	1.0996	1.10227	1.12259	1.09	1.11371	1.10066					0.7907	66.8279	0.69135	14.21	0.18939	1.83072	3.40852	25.0232		2	0.1631	0.48048	0.04471	2	0.01831	1.05706	0.0148		0.119374	0.0813209	0.372642	0.287083	0.535286	0.425828
300	0.999445	0.945371	0.921095	0.561309	0.528591	0.460879			0	0.341257	0.863002	0.860401	0.871693	0.901057	0.900925	0.909927	0.91804	0.916487	0.919847	0.91356					2.10605	76.5558	1.87533	18.2383	0.56818	8.05226	13.0109	47.9438		12	0.48121	0.96096	0.08516	6	0.08052	2	0.02687		0.179481	0.0967394	0.369925	0.268844	0.552569	0.431589
1440	0.981166	0.928925	0.94066	0.458648	0.523113	0.593972			0	0.119599	0.799099	0.83823	0.88919	0.890144	0.893686	0.902453	0.902806	0.89679	0.907099	0.903384					3.07322	82.1003	2.26999	19.6972	1.13636	12.7234	22.5923	53.3383		24	0.56353	1.44144	0.12233	12	0.12723	2.11411	0.02828		0.0800405	0.0316895	0.352642	0.238542	0.535286	0.391262
2880	0.925015	0.973628	0.998754	0.49204	0.601932	0.522044			0	0.0911876	0.757999	0.785983	0.999024	1.08275	1.06485	1.08826	1.08457	1.08233	1.09738	1.09841					4.69807	84.8221	4.46883	21.352	2.27273	15.5879	32.3629	59.8591		72	0.63517	1.92192	0.1565	24	0.15588	3.17117	0.04082		0.0506654	0.0183542	0.336881	0.208354	0.529525	0.371099
									0	0.0748513	0.762262	0.858178	0.997354	1.02051	1.01732	1.06227	1.07675	1.02279	1.03601	1.05674					7.13534	86.939	8.65976	35.1789	6.81818	23.3735	42.0283	61.104		120	0.72433	2	0.16179	72	0.23373	4.22823	0.05249		0.118922	0.0595452	0.266391	0.138103	0.469035	0.304848
g																									10.385	87.7959	16.8725	45.892	11.3636	32.714	51.6307	63.0899		168	0.75305	2.4024	0.18792	120	0.32714	5.28529	0.06336
	PTB	PTB@SA(0.10)						Native BSA																	13.6347	87.9975	21.1386	47.438	15.9091	38.7788	61.2962	63.9791		240	0.83369	2.88288	0.21681	168	0.38779	6	0.07028		24 h MTT		48 h MTT		72h MTT
Water permeability (10-7 m2/s)	1.35958e-07	7.65059e-08						Time (day)	0	0.08333	0.25	0.5	1	3	5	7	10	14	20	26					18.3545	88.4512	50.3624	55.1245	22.7273	41.486	70.9616	66.1132		336	0.92344	3.36336	0.24339	240	0.41486	6.34234	0.07349		PTB-Extraction for 72 h	PTB@SA-Extraction for 72 h	PTB-Extraction for 72 h	PTB@SA-Extraction for 72 h	PTB-Extraction for 72 h	PTB@SA-Extraction for 72 h
	1.48077e-07	8.88412e-08						Cumulative release (%)	0	0.0749157	0.782105	0.955542	1.04557	1.05747	1.05381	1.10342	1.10776	1.09916	1.118	1.13621					25.2021	88.4512	100	58.1512	31.8182	49.0058	80.564	69.8478		480	0.97849	3.84384	0.26784	336	0.49006	7.3994	0.08293		0.19618	0.154752	0.440577	0.228252	0.64891	0.513248
	1.92057e-07	9.62718e-08							0	0.193893	0.902994	0.9012	0.997864	1.01201	1.09009	1.12435	1.1571	1.13841	1.12257	1.09338					36.8855	89.056	--	--	45.4545	65.2795	90.2295	73.8789				4.32432	0.29034	480	0.65279	8.45646	0.09175		0.276703	0.0901119	0.448212	0.299825	0.638212	0.491825
	1.39295e-07	8.39507e-08							0	0.518017	0.865634	0.976029	1.02825	1.03295	1.0862	1.06278	1.0677	1.03736	1.0673	1.06526					48.4529	88.8544	--	--	59.0909	72.7296	100	75.1238				4.8048	0.31105	624	0.7273	9.51351	0.09998		0.195214	0.125315	0.46091	0.335248	0.64891	0.523248
	1.38698e-07	7.63576e-08							0	0.311207	0.806041	0.814506	0.850516	0.860376	0.870876	0.879449	0.886728	0.880784	0.887939	0.886164					71.7036	89.308	--	--	72.7273	82.0646						5.28529	0.33012	768	0.82065	10.5706	0.10767		0.191009	0.0117746	0.434403	0.315214	0.581072	0.510214
									0	0.164606	0.730336	0.762898	0.796994	0.802754	0.845351	0.859172	0.888735	0.876192	0.931226	0.945392					94.9544	89.308	--	--	86.3636	91.8474						5.76577	0.34769	912	0.91847	11.6276	0.11487		0.204688	0.160084	0.444998	0.308956	0.654998	0.503956
									0	0.154022	0.74103	0.752585	0.797628	0.819411	0.867313	0.872908	0.914846	0.90438	0.918027	0.955312									100	97.6426						6.24625	0.36387	1056	0.97643	12	0.1173		0.255785	0.0458421	0.40016	0.262586	0.59716	0.467586
																																				6.72673	0.37879			12.6847	0.12161
								PTB																	k											7.20721	0.39255			13.7417	0.12793
								Time (day)	0	0.08333	0.25	0.5	1	3	5	7	10	14	20	26						10% of the time	25% of the time	50% of the time	75% of the time	100% of the time						7.68769	0.40524			14.7988	0.13385
								Cumulative release (%)	0	0.287978	0.42828	0.55206	0.641558	0.662611	0.760631	0.8031	0.884533	0.936875	1.02562	1.0179					Supralimus	2.817	1.047	0.562	0.483	0.47						8.16817	0.41695			15.8559	0.13941
									0	0.177129	0.366832	0.468206	0.510055	0.565537	0.639916	0.655074	0.718539	0.704204	0.725123	0.73988					INSPIRON	2.011	0.843	0.465	0.377	0.375						8.64865	0.42776			16.9129	0.14464
									0	0.0922333	0.490401	0.545678	0.610956	0.624605	0.693411	0.718177	0.779618	0.801326	0.860747	0.876666					Cypher	1.826	1.02	0.539	0.294	0.18						9.12913	0.43776			17.97	0.14956
									0	0.0913884	0.445028	0.455262	0.570133	0.593147	0.66824	0.736692	0.839275	0.876	0.967789	0.972611					NOYA	2.893	0.628	0.145	0.06	0.017						9.60961	0.44699			19.027	0.1542
									0	0.276957	0.4536	0.660714	0.822801	0.855686	0.913888	0.93224	0.991578	0.986621	1.03065	1.02645					FIREBIRD2	2.523	1.126	0.263	0.047	0.044						10.0901	0.45554			20.0841	0.15857
									0	0.162175	0.398079	0.53144	0.595998	0.629206	0.74251	0.8116	0.861632	0.892349	0.959815	0.961552					Combo	2.245	1.23	0.511	0.175	0.035						10.5706	0.46345			21.1411	0.1627
																									PTB@SA(0.10)	1.687	0.726	0.773	0.659	0.425						11.0511	0.47077			22.1982	0.16661
								PTB＠SA(0.10)																												11.5315	0.47756			23.2553	0.17031
								Time (day)	0	0.083333	0.25	0.5	1	3	5	7	10	14	20	26	32	38	44													12	0.48371			24	0.1728
								Cumulative release (%)	0	0.0134898	0.0954897	0.136375	0.145487	0.213742	0.298282	0.334054	0.351551	0.436091	0.538212	0.640851	0.719356	0.783896	0.848436													12.012	0.48386			24.3123	0.17381
									0	0.00381287	0.0646485	0.121215	0.175656	0.248695	0.395268	0.441547	0.482115	0.555842	0.735642	0.813794	0.901967	1.00012	1.07827													12.4925	0.48971			25.3694	0.17714
									0	0.0228965	0.0668547	0.0706752	0.0879663	0.197937	0.266258	0.367519	0.385684	0.478508	0.658033	0.707963	0.82056	0.995244	1.04784													12.973	0.49515			26.4264	0.18031
									0	0.00247863	0.0817927	0.144978	0.185466	0.272761	0.345072	0.378592	0.395486	0.513456	0.729674	0.75609	0.776071	0.792279	0.813144													13.4535	0.50021			27.4835	0.18333
									0	0.0498663	0.11192	0.219375	0.265496	0.327354	0.436467	0.497155	0.555823	0.603378	0.797203	0.852177	0.94586	0.994119	1.0759													13.9339	0.50492			28.5405	0.1862
									0	0.0173148	0.0624226	0.0707616	0.0751876	0.141886	0.2215	0.307883	0.318507	0.353089	0.45797	0.592954	0.760094	0.945193	0.994996													14.4144	0.50931			29.5976	0.18895
																																				14.8949	0.5134			30.6547	0.19158
																																				15.3754	0.51723			31.7117	0.1941
																																				15.8559	0.52082			32.7688	0.19652
																																				16.3363	0.52417			33.8258	0.19884
																																				16.8168	0.52732			34.8829	0.20108
																																				17.2973	0.53028			35.9399	0.20324
																																				17.7778	0.53306			36.997	0.20532
																																				18.2583	0.53568			38.054	0.20733
																																				18.7387	0.53816			39.1111	0.20928
																																				19.2192	0.5405			40.1682	0.21117
																																				19.6997	0.54271			41.2252	0.21301
																																				20.1802	0.54481			42.2823	0.2148
																																				20.6607	0.54681			43.3393	0.21654
																																				21.1411	0.54871			44.3964	0.21824
																																				21.6216	0.55052			45.4534	0.2199
																																				22.1021	0.55225			46.5105	0.22152
																																				22.5826	0.55391			47.5676	0.22311
																																				23.0631	0.55549			48.6246	0.22466
																																				23.5435	0.55702			49.6817	0.22619
																																				24	0.55841			50.7387	0.22769
																																				24.024	0.55849			51.7958	0.22917
																																				24.5045	0.5599			52.8528	0.23062
																																				24.985	0.56126			53.9099	0.23205
																																				25.4655	0.56258			54.967	0.23346
																																				25.9459	0.56386			56.024	0.23485
																																				26.4264	0.5651			57.0811	0.23623
																																				26.9069	0.56631			58.1381	0.23758
																																				27.3874	0.56748			59.1952	0.23893
																																				27.8679	0.56863			60.2522	0.24026
																																				28.3483	0.56974			61.3093	0.24158
																																				28.8288	0.57084			62.3664	0.24288
																																				29.3093	0.5719			63.4234	0.24418
																																				29.7898	0.57295			64.4805	0.24546
																																				30.2703	0.57398			65.5375	0.24674
																																				30.7508	0.57499			66.5946	0.248
																																				31.2312	0.57598			67.6517	0.24926
																																				31.7117	0.57696			68.7087	0.25051
																																				32.1922	0.57792			69.7658	0.25175
																																				32.6727	0.57887			70.8228	0.25299
																																				33.1531	0.57981			71.8799	0.25422
																																				33.6336	0.58074			72	0.25436
																																				34.1141	0.58165			72.9369	0.25544
																																				34.5946	0.58256			73.994	0.25666
																																				35.0751	0.58345			75.0511	0.25787
																																				35.5556	0.58434			76.1081	0.25908
																																				36.036	0.58522			77.1652	0.26029
																																				36.5165	0.5861			78.2222	0.26148
																																				36.997	0.58696			79.2793	0.26268
																																				37.4775	0.58782			80.3363	0.26387
																																				37.958	0.58868			81.3934	0.26506
																																				38.4384	0.58953			82.4505	0.26624
																																				38.9189	0.59037			83.5075	0.26742
																																				39.3994	0.59121			84.5646	0.2686
																																				39.8799	0.59205			85.6216	0.26977
																																				40.3604	0.59288			86.6787	0.27095
																																				40.8408	0.5937			87.7357	0.27212
																																				41.3213	0.59453			88.7928	0.27328
																																				41.8018	0.59535			89.8499	0.27445
																																				42.2823	0.59616			90.9069	0.27561
																																				42.7628	0.59698			91.964	0.27677
																																				43.2432	0.59779			93.021	0.27793
																																				43.7237	0.59859			94.0781	0.27908
																																				44.2042	0.5994			95.1351	0.28024
																																				44.6847	0.6002			96.1922	0.28139
																																				45.1652	0.601			97.2493	0.28254
																																				45.6457	0.60179			98.3063	0.28368
																																				46.1261	0.60259			99.3634	0.28483
																																				46.6066	0.60338			100.42	0.28598
																																				47.0871	0.60417			101.477	0.28712
																																				47.5676	0.60496			102.535	0.28826
																																				48.0481	0.60575			103.592	0.2894
																																				48.5285	0.60653			104.649	0.29054
																																				49.009	0.60731			105.706	0.29167
																																				49.4895	0.60809			106.763	0.29281
																																				49.97	0.60887			107.82	0.29394
																																				50.4504	0.60965			108.877	0.29508
																																				50.9309	0.61043			109.934	0.29621
																																				51.4114	0.6112			110.991	0.29734
																																				51.8919	0.61197			112.048	0.29847
																																				52.3724	0.61274			113.105	0.29959
																																				52.8528	0.61351			114.162	0.30072
																																				53.3333	0.61428			115.219	0.30185
																																				53.8138	0.61505			116.276	0.30297
																																				54.2943	0.61581			117.333	0.30409
																																				54.7748	0.61658			118.39	0.30521
																																				55.2553	0.61734			119.447	0.30633
																																				55.7357	0.6181			120	0.30692
																																				56.2162	0.61886			120.504	0.30745
																																				56.6967	0.61962			121.562	0.30857
																																				57.1772	0.62038			122.619	0.30969
																																				57.6577	0.62113			123.676	0.3108
																																				58.1381	0.62189			124.733	0.31191
																																				58.6186	0.62264			125.79	0.31303
																																				59.0991	0.62339			126.847	0.31414
																																				59.5796	0.62414			127.904	0.31525
																																				60.0601	0.62489			128.961	0.31636
																																				60.5405	0.62564			130.018	0.31747
																																				61.021	0.62639			131.075	0.31858
																																				61.5015	0.62713			132.132	0.31968
																																				61.982	0.62788			133.189	0.32079
																																				62.4625	0.62862			134.246	0.32189
																																				62.9429	0.62936			135.303	0.32299
																																				63.4234	0.6301			136.36	0.3241
																																				63.9039	0.63084			137.417	0.3252
																																				64.3844	0.63158			138.474	0.3263
																																				64.8649	0.63232			139.532	0.3274
																																				65.3453	0.63306			140.589	0.32849
																																				65.8258	0.63379			141.646	0.32959
																																				66.3063	0.63453			142.703	0.33069
																																				66.7868	0.63526			143.76	0.33178
																																				67.2673	0.63599			144.817	0.33288
																																				67.7477	0.63672			145.874	0.33397
																																				68.2282	0.63745			146.931	0.33506
																																				68.7087	0.63818			147.988	0.33615
																																				69.1892	0.63891			149.045	0.33724
																																				69.6697	0.63963			150.102	0.33833
																																				70.1501	0.64036			151.159	0.33941
																																				70.6306	0.64108			152.216	0.3405
																																				71.1111	0.6418			153.273	0.34159
																																				71.5916	0.64252			154.33	0.34267
																																				72	0.64314			155.387	0.34375
																																				72.0721	0.64324			156.444	0.34484
																																				72.5525	0.64396			157.501	0.34592
																																				73.033	0.64468			158.559	0.347
																																				73.5135	0.6454			159.616	0.34808
																																				73.994	0.64611			160.673	0.34915
																																				74.4745	0.64683			161.73	0.35023
																																				74.9549	0.64754			162.787	0.35131
																																				75.4354	0.64826			163.844	0.35238
																																				75.9159	0.64897			164.901	0.35346
[truncated: 837 more rows]

## Sheet: Figure 7
Figure 6
b							e								f
[truncated: 17 more rows]

## Sheet: Supplementary Figure 2
Supplementary Figure 2
[truncated: 116 more rows]

[truncated: 30 more sheets: Supplementary Figure 3, Supplementary Figure 4, Supplementary Figure 5, Supplementary Figure 6, Supplementary Figure 9, Supplementary Figure 10, Supplementary Figure 11, Supplementary Figure 12, Supplementary Figure 17, Figure S18, Supplementary Figure 20, Supplementary Figure 21, Supplementary Figure 22, Supplementary Figure 24, Supplementary Figure 26, Supplementary Figure 28, Supplementary Figure 29, Supplementary Figure 30, Supplementary Figure 31, Supplementary Figure 33 …]
